# Supplementary material for: Myometrial oxidative stress drives MED12 mutations in leiomyoma
Source: Cell Biosci. 2022 Jul 22;12:111. doi: 10.1186/s13578-022-00852-0 (PMC9308324; doi:10.1186/s13578-022-00852-0)
Supplement: Supplementary file 2 — Additional file 2: Table S1. Case list and annotation. Table S2. Primers and oligonucleotide sequence information. Table S3. Antibody. Table S4. Deep sequencing and Duplex Sequencing data. Table S5. RNA sequencing data [file 13578_2022_852_MOESM2_ESM.xlsx]

## Sheet: Table S1
Supplementary Table S1. Case list and annotation
identifier	Age	Endometrium phase	No. Tumor	Specimen weight (g)	Max tumor size (cm)	MED12 Mutation
NUP1	34				12	IVS1_7-c.131 DEL39
NUP2	38				10	NO
NUP3	47				12	NO
NUP4	45				9	c.131G>A
NUP5	38				12	c.131G>A
NUP6	44				14	NO
NUP7	51				10	c.123A>T
NUP8	45	SE	>5	750	10.5	c.129-141DEL13
NUP9	48	PE	>5	450	8	NO
NUP10	48	PE	>5	2500	12	c.131G>A
NUP11	48	SE	>5	3800	24	NO
NUP12	43	PE	>5	1000	9	NO
NUP13	35	SE	>5	1300	17	IVS1-8T>A
NUP14	42	PE	>5	1050	8	NO
NUP15	51	PE	>5	900	7	c.131G>A
NUP16	39	PE	>5	2210	14	c.130G>C
NUP17	50	IA/AT	>5	600	8	NO
NUP18	50	PE	>5	1140	6	c.131G>A
NUP19	52	PE	<5	1200	17	NO
NUP20	38	SE	<5	450	12	NO
NUP21	52	IA/AT	>5	1200	11	c.133-144DEL12
NUP22	44	PE	<5	475	11.5	NO
NUP23	38	PE	>5	2100	14	c.131G>A
NUP24	46	SE	<5	1200	11	c.131G>A
NUP25	53	PE	>5	1875	14	c.131G>A
NUP26	46	PE	>5	650	8	c.131G>A
NUP27	56	IA/AT	>5	1500	11	c.130G>A
NUP28	42	PE	<5	440	21	c.131G>A
NUP29	44	SE	<5	317	4.2	c.130G>C
NUP30	34	SE	>5	904	7	NO; NO; c.131G>T; c.131G>T; c.131G>T
NUP31	37	SE	<5	219	2.3	c.130G>A
NUP32	47	SE	<5	332	2.5	NO
NUP33	49	PE	>5	1352	11.9	NO
NUP34	47	PE	<5	585	7	c.131G>T
NUP35	43	SE	<5	900	4.9	c.131G>A; NO; NO
NUP36	51	PE	<5	323	6.2	NO; c.131G>A
NUP37	30		<5	128	1.7	NO
NUP38	40	SE	<5	474.5	7.5	c.130G>C
NUP39	40	PE	<5	421	2.8	NO
NUP40						c.130G>A; IVS1-8T>A; IVS1_5-c.130DEL36
NUP41	49	SE	<5	303	5	c.131G>T; c.107T>G
NUP42	29		<5	2879	28	c.131G>A
NUP43	39		<5	54	5	c.128A>C; c.130G>T
NUP44	46	PE	<5	395	6.2	c.131G>A
NUP45						c.131G>A
NUP46	49	PE	<5	1110	11.5	c.130G>C
NUP47	56	PE	<5	689	8.4	c.131G>A; c.131G>A
NUP48	42	PE	<5	59	2.1	c.122-140DEL19
NUP49	35		<5	337.3	10.5	c.131G>A
NUP50	49	PE	<5	502.8	4.5	c.130G>A
NUP51	44	PE	>5	628	9.2	c.130G>T
NUP52	39	PE	<5	134	5.2	NO
NUP53	49	SE	<5	815	10	c.131G>A; c.131G>T
NUP54	49	PE	<5	1026	10.6	NO
NUP55	38	PE	<5	1025	14.9	c.112-147DEL36; c.107T>G
NUP56	31	SE	<5	837	10.9	NO
NUP57	40		<5	708	5.8	c.122T>A; c.128-137DEL10
NUP58	35		<5	455	12.5	c.131G>A; c.131G>C
NUP59						c.144-165DEL22; NO
NUP60	38		<5	964.8	10.5	IVS1-8T>A; IVS1-8T>A; IVS1-8T>A
NUP61	44	PE	<5	619		c.131G>T; c.130G>A
NUP62	40	PE	<5	1149	10	INT2_58G>C
NUP63	51	SE	<5	320.3	6.5	NO
NUP64	43		<5		3.5	c.131G>A; c.131G>A; c.131G>A
NUP65	44	PE	<5	249	2.5	c.119A>C; IVS1-15DEL;c.99-108DEL; NO
NUP66	44	PE	<5	206		c.107T>G
NUP67	48		<5	500	6.5	c.131G>A; c.131G>C; c.107T>G
NUP68	41	SE	<5	5482	19	c.130G>C
NUP69	51	IA/AT	<5	3224	16.5	c.131G>T; c.121-136DEL15; c.130G>A
NUP70	40	PE	<5	926.7	12.5	c.131G>C; c.131G>A
NUP71	40	SE		1795		c.131G>A
NUP72	48	IA/AT	<5	129.4	4.5	c.131G>A
NUP73	48	IA/AT	<5	1034	13.5	c.130G>T
NUP74	36	PE	<5	480	8.1	c.131G>A
NUP75	49	PE	<5	1680	6.8	c.131G>A
NUP76	39		<5	765	10	NO; c.131G>C
NUP77	44	PE		1241		NO
NUP78	47	PE		467		c.131G>T
NUP79	48	PE	<5		2.5	c.130G>T
NUP80	47	PE	>5	1879	16	c.131G>A; c.131G>A
NUP81	38	PE	<5	166	2.4	NO
NUP82	40		<5	497	6.7	c.130G>A; IVS1-8T>A; IVS1-8T>A
NUP83	44	PE	<5	937		c.130G>T
NUP84	42	PE	<5	883	13	c.131G>A
NUP85	41	PE	<5	862	7.5	c.107T>G; c.130G>T
NUP86	43	PE	<5	467	6.5	NO
NUP87	41	IA/AT	<5	123	1.3	NO
NUP88	51	IA/AT	<5	234		IVS1_2-c.14DEL17
NUP89	46	PE	<5	191	3.4	c.131G>A
NUP90						c.131G>A
NUP91	48	PE	<5	222	4.2	NO
NUP92	39	PE	<5	683	5.8	c.131G>T
NUP93	47		<5	200	4.3	c.130G>C
NUP94	42	SE	<5	530	5.2	IVS1_3DEL;c.99-131DEL
NUP95	45	SE	>5	1343.1	20	c.130G>C
NUP96	44	PE	<5	164	1.1	c.131G>T; NO
NUP97	42	IA/AT	<5	326	3.8	NO; c.130G>T; c.131G>A
NUP98	33	PE	>5	1574	15.5	c.131G>C; c.131G>T
NUP99						IVS1_10-c.146DEL57
NUP100	32		<5	554	15	c.131G>A
NUP101						c.130G>C
NUP102	40	SE	<5	938	2	IVS1-8T>A; c.131G>C
NUP103	45	PE	<5	587	4.1	c.130G>T
NUP104	37	PE	>5	1175		c.131G>T
NUP105	32		<5	356	15	c.131G>T
NUP106	45	PE	<5	418	5.5	c.130G>A
NUP107	46	PE	<5	762	8	c.121-137DEL16
NUP108	36	PE	>5	1561		INT2_58G>C; INT2_58G>C
NUP109	46	PE	<5	315	6	c.131G>T
NUP110	38	PE	>5	447	4	c.114-155DEL32
NUP111	37	SE	>5	5080	18.2	c.130G>C
NUP112	50	SE	>5	991	8	c.107T>G
NUP113			>5			c.130G>A
NUP114	33		>5	288	8.8	c.131G>T; c.130G>C
NUP115	35		<5	601	15	NO
NUP116	45		<5	243	3.4	c.107T>G; NO
NUP117	49	PE	>5	1255	5.9	c.131G>A; NO
NUP118	44	PE	<5	497	2.8	NO
NUP119	52	SE	<5	391	10	c.133-146DEL14
NUP120						c.131G>A; c.131G>A; c.130G>C
NUP121	43	PE	>5	277.5	5.3	NO
NUP122	36	IA/AT	<5	127	3.1	c.130G>C
NUP123						IVS1-8-c.120DEL29; c.126-129DEL4; c.130G>C; c.131G>A
NUP124	43	PE	>5	972	4.8	NO
NUP125	51	PE	<5	152	4.7	c.130G>C
NUP126	38		>5	1560	10	NO; IVS1-8T>A; NO; c.129-131DEL3; c.130G>A; c.130G>T; c.131G>A; c.130G>A; NO; c.131G>A; c.131G>T; c.130G>T
NUP127	45		>5	2200	14	c.131G>A; c.130G>A; c.131G>A; c.130G>A; c.131G>A; c.131G>A; c.130G>A; c.130G>C; IVS1-8T>A; c.128A>C; IVS1-8T>A; c.131G>T; c.128A>C; c.115-150DEL36
NUP128	51		>5	1340	9	c.131G>A; c.130G>C; c.111-129DEL19; c.135-136DEL2; c.130G>A; c.131G>A; IVS1-8T>A; c.130G>A; c.131G>T; c.130G>C; c.130G>C
NUP129	44		>5	3100	27	c.131G>A?; c.130G>A; c.129-160DEL32; c.154-174DEL21; c.131G>A; c.131G>A; c.131G>A; c.131G>A; c.130G>A; c.130G>A; c.121-138DEL18; IVS1_4-c.142DEL47; c.130G>T; c.144-167DEL24
NUP130	48		>5	2700	21	c.131G>A; DEL; c.131G>A; c.131G>A; c.130G>T; c.131G>A; NO; c.131G>A; c.130G>C; c.130G>A; NO
NUP131	45		>5	1960	15	NO; c.131G>A; NO; c.131G>T; NO; c.131G>A; DEL; c.130G>A; c.131G>A; NO; NO; c.130G>A
NUP132	39		>5	950	11	DEL; DEL; DEL; DEL; DEL; c.131G>A; NO; c.131G>A; c.131G>A; c.131G>A; c.131G>A; c.131G>A; c.131G>A
NUP133	39		>5	1640	16	c.131G>A; c.107T>G; NO; NO; NO; c.122T>A; c.107T>G; c.131G>T; c.131G>C; c.131G>T; c.131G>A; c.118-135DEL18; c.131G>A; c.130G>C; c.122-123INS TAA ; c.131G>T; c.131G>C; c.131G>A; c.131G>A; IVS1-8T>A; c.131G>A
NUP134	37	PE	<5	201	3.3	NO
NUP135	48	SE	>5	1400	12	c.131G>A
NUP136	54	SE	>5	621	6	c.131G>A
NUP137	55	PE	>5	457	8.5	c.130G>C
NUP138	54	PE	<5	604	11	c.130G>A; NO; NO
NUP139	49	PE	>5	495	7	NO; DEL; IVS1_24-c.138; c.117-155DEL39
NUP140	50	PE	>5	495	7	c.117-155DEL39
NUP141	37	PE	<5	420	6.7	c.130G>T
NUP142	34		<5	582	26	c.131G>A
NUP143	41	SE	<5	631	11	c.131G>A; c.130G>A
NUP144	57	PE	>5	545	13.6	c.131G>A
NUP145	43	PE	>5	4824	31.5	c.131G>A
NUP146	44				8.5	c.130G>C
NUP147	48	PE	>5	425	6.2	c.130G>A
NUP148	51		<5	1552	19	c.131G>A
NUP149	50		<5	1125	14	c.131G>T
NUP150	36	PE	<5	712	13.6	c.131G>C
NUP151	44		>5	1290	11	NO; NO; c.137DEL1; c.133-156DEL24; c.130G>C; c.130G>A; NO; c.130G>A; NO; c.142C>G; c.140A>G; c.131G>A; NO; c.131G>T; c.130G>T; c.131G>A; NO; NO; NO; c.131G>A; NO; c.130G>A
NUP152	41		>5	850	7	c.130G>T; c.130G>T; NO; c.130G>C; c.130G>T; c.130G>A; c.128A>C; IVS1-8T>A; NO; NO; NO; c.128A>C; NO; NO; c.131G>A; c.130G>C; c.130G>C; c.130G>C; c.130G>C; NO; c.130G>A; c.130G>C; c.131G>C; c.131G>A; NO; NO; c.128A>C; c.130G>C; c.129A>T; c.130G>A; c.122T>G; c.122T>G; c.131G>T; c.122T>G
NUP153	47		<5	563	10.5	NO; c.107T>G
NUP154	27		>5	1408	16	c.130G>C
NUP155	49	IA/AT	>5	1234	12	c.130G>A
NUP156	51	PE	<5	211	14	c.131G>T
NUP157	39		<5	503.6	23	c.128A>C
NUP158	31	SE	>5	1687.5	16	NO; c.131G>T; c.131G>A; c.131G>T
NUP159	44	IA/AT	>5	465	6.5	c.126-131DEL6
NUP160	48	SE	<5	363	3.5	IVS1_6-c.134DEL
NUP161	37	PE	<5	457	7.8	NO
NUP162	40	PE	<5	488	6.5	c.131G>A
NUP163	34	PE	>5	1845	11	c.130G>C
NUP164	40	PE	<5	1729	14.5	NO
NUP165	50	SE	>5	1870	18	c.130G>A
NUP166	44	SE	<5	746	6	c.130G>C
NUP167	43	PE	>5	1214	8.5	c.131G>T
NUP168	44	PE	<5	975	10	NO; c.131G>A
NUP169	48	SE	<5	1055	6.5	NO
NUP170	47	IA/AT	<5	541	5	c.131G>A
NUP171	46	IA/AT	>5	170	7	c.130G>A
NUP172	39	IA/AT	>5	425	7	c.131G>T
NUP173	42	PE	<5	450		c.131G>A
NUP174	43	IA/AT	<5	1210	9	c.131G>A
NUP175	44	PE	>5	3607	25	NO
NUP176	46	PE	>5	761	10	NO
NUP177	45	PE	<5	416	8.5	NO
NUP178	43	PE	>5	1028	5.5	c.131G>A
NUP179	48		>5	397	6.1	c.131G>A
NUP180	45	PE	>5	592	8.8	c.131G>A
NUP181	52	PE	<5	421	12.9	NO
NUP182	46	IA/AT	>5	244	4.5	NO
NUP183	47	IA/AT	>5	1286	9	c.131G>C
NUP184	42	SE	>5	1709	9	c.130G>T
NUP185	47	IA/AT	>5	4589	25	NO
NUP186	46	PE	<5	203	8	NO
NUP187	50	PE	>5	598	10	c.130G>C
NUP188	44		>5	2430	15	c.131G>T
NUP189	40		<5		4	NO
NUP190	37		>5	268		c.131G>T
NUP191	48	SE	<5	1657	7.5	c.131G>T
NUP192	51	IA/AT	>5	3540	19.5	c.131G>A
NUP193	45	PE	<5	365	5
NUP194	48	SE	<5	407	3	c.131G>A
NUP195	43	PE	<5	253	4	c.130G>T
NUP196	53	IA/AT	<5	2348.6	23.8	NO
NUP197	35		>5	4315	20	c.132-146DEL13; c.143-163DEL21; c.143-164DEL22; c.131G>A; c.132-146DEL13; c.107T>G
NUP198	44	IA/AT	<5	447	5.5	NO
NUP199	32	PE	>5	4315	7.5	c.131G>A; c.131G>A
NUP203	58	IA/AT	<5	136	3.3	c.130G>C
NUP204	51	SE	<5	485	4.3	c.131G>A
NUP205	50	PE	<5	1871	23	c.130G>A
NUP206	45	IA/AT	>5	1179	9.5	c.131G>A
NUP207	45	IA/AT	<5	762	10.1	c.130G>A
NUP209	48	SE	>5	1358	8	c.132-149DEL18; c.130G>A
NUP210	32		<5	610	18	NO
NUP211	45	IA/AT	>5	595	9.4	c.131G>A
NUP212	50	PE	<5		6.4	NO
NUP213	45		<5	263.6		NO
NUP214	45	PE	<5	631.6	8	c.130G>A
NUP215	43	PE	<5	691	7	NO
NUP216	52	PE	<5	933	6.9	NO
NUP217	43	PE	>5	1886	11	c.131G>A
NUP218	45	PE	<5	379	5.6	NO
NUP219	49	PE	>5	722	6.6	c.130G>C
NUP220	44	PE	<5	723	4.1	c.131G>C
NUP221						NO
NUP222	36	IA/AT	<5	2380	10	c.125-130DEL6
NUP223	50	SE	<5	418	7.5	NO
NUP224	50	SE	<5	418	4	NO
NUP225	45	SE	<5	1081	10.1	NO
NUP226	45	PE	>5	489.1	6.2	NO
NUP227	44	PE	<5	491.9	13	c.131G>T
NUP230	44	SE	<5	269	7	NO
NUP231	50	PE	<5	846	4	NO
NUP238	41		<5	696	8	c.107T>G; c.131G>T
NUP282	40	PE	<5	764	4.5	c.131G>A
NUP283	40	SE	<5	155	3.2	c.131G>C
NUP284	40	PE	<5	305	7.5	c.131G>A
NUP285	40	PE	>5	131	2.5	c.131G>A
NUP286	42	SE	<5	631	9.9	c.131G>A
NUP287	43	SE	<5	344	5	c.131G>T
NUP288	44	PE	>5	184	2.5	NO
NUP289	44	SE	<5	425	6	NO
NUP290	45	PE	<5	293	4.1	NO
NUP291	45	IA/AT	<5	309	5.7	c.130G>C
NUP292	45	SE	<5	747	9	c.121-134DEL14
NUP293	45	IA/AT	>5	388	11	c.131G>A
NUP294	45	PE	>5	2044	12.6	NO
NUP295	45	IA/AT	<5	560	9	NO
NUP296	46	PE	>5	355	5	c.145-165DEL21
NUP297	46	PE	<5	643	5.3	NO
NUP298	47	PE	<5	88.6	3.4	c.130G>A
NUP299	47	PE	>5	327	6	c.107T>G
NUP300	47	IA/AT	<5	700	9.5	c.130G>A
NUP301	47	PE	<5	366	4.1	NO
NUP302	47	IA/AT	<5	222	6	NO
NUP303	48	SE	<5	362	4.5	c.131G>A
NUP304	48	IA/AT	<5	197	9.5	NO
NUP305	37	IA/AT	>5	282	5.5	NO
NUP306	39	PE	>5	231	4.7	c.131G>C
NUP307	39	IA/AT	>5	780	10	c.131G>A
NUP308	39	PE	<5	294	8.5	c.131G>A
NUP309	43	PE	>5	965	15.2	c.128A>C
NUP310	44	IA/AT	>5	1116	19.4	NO
NUP311	49	PE	>5	240	2.8	NO
NUP312	49	SE	<5	584	3.5	c.131G>A
NUP313	49	PE	>5	356	5.8	c.131G>A
NUP314	49	IA/AT	<5	957	10	NO
NUP315	49	PE	<5	130	3.6	c.131G>C
NUP316	50	SE	>5	3661	12	c.130G>A
NUP317	50	SE	>5	546	7.5	NO
NUP318	50	PE	>5	208	3.2	c.131G>A
NUP319	50	SE	<5	243	3.5	c.118-138DEL21
NUP340	40	SE	>5	887	10	c.131G>A
NUP341	40	PE	>5	1417	11	c.131G>T
NUP342	40	IA/AT	<5	109	2.5	NO
NUP343	40	SE	>5	348	7.3	c.127-165DEL39
NUP344	40	SE	>5	1622	13	NO
NUP345	41	SE	>5	1786	13	c.131G>A
NUP346	41	IA/AT	<5	2310	21	NO
NUP347	42	IA/AT	<5	289	6	c.107T>G
NUP348	42	IA/AT	>5	146	2.2	c.131G>A
NUP349	42	PE	>5	504	8.1	c.131G>T
NUP350	42	PE	<5	531	7	c.131G>A
NUP351	42	IA/AT	>5	849	10	c.130G>T
NUP352	42	SE	>5	2533	10	c.130G>A
NUP353	42	IA/AT	>5	425	6.5	c.131G>A
NUP354	43	PE	>5	654	8	c.131G>T
NUP355	43	PE	<5	174	2.1	c.130G>C
NUP356	43	SE	<5	197	3.5	c.131G>T
NUP357	43	PE	>5	285	5.8	c.109-135DEL
NUP358	44	PE	>5	504	6.5	c.126-131DEL6
NUP359	44	PE	>5	4824	31.5	NO
NUP360	44	IA/AT	>5	473	9.4	c.130G>C
NUP361	44	PE	>5	894	8.5	c.130G>C
NUP362	44	PE	>5	1061	4.5	c.131G>T
NUP363	44	SE	>5	1665	7.5	c.131G>A
NUP364	32	SE	<5	1688	14	c.131G>T
NUP365	33	SE	<5	606	9.8	c.131G>A
NUP366	35	PE	>5	994	12	c.131G>A
NUP367	35	SE	>5	1131	13	c.133-144DEL12
NUP368	36	SE	>5	257	4.8	c.183C>T
NUP369	36	SE	>5	314	4	c.131G>A
NUP370	38	SE	<5	540	10	c.131G>T
NUP371	39	SE	>5	216	4	c.131G>A
NUP372	39	IA/AT	>5	311	7	c.131G>A
NUP373	46	PE	>5	1188	10.7	c.131G>A
NUP374	46	PE	>5	403	9	NO
NUP375	46	SE	<5	420	7.8	NO
NUP376	46	PE	<5	681	7	c.130G>A
NUP377	46	PE	<5	1543	15	NO
NUP378	47	PE	>5	2382	6	c.130G>C
NUP379	47	SE	>5	900	7	c.124-127DEL4
NUP380	47	SE	<5	695	9.5	NO
NUP381	48	SE	>5	300	3	NO
NUP382	48	SE	>5	1084	9.5	c.131G>T
NUP248	46	PE	0	49		MM without tumor
NUP249	40	PE	0	99		MM without tumor
NUP250	33	IA/AT	0	107		MM without tumor
NUP251	44	PE	0	50		MM without tumor
NUP252	48	PE	0	95		MM without tumor
NUP253	45	PE	0	146		MM without tumor
NUP254	35	PE	0	205		MM without tumor
NUP255	25	IA/AT	0	215		MM without tumor
NUP256	39	PE	0	104		MM without tumor
NUP257	44	SE	0	317		MM without tumor
NUP258	39	PE	0	100		MM without tumor
NUP259	41	SE	0	156		MM without tumor
NUP260	50	PE	0	113		MM without tumor
NUP261	35	PE	0	82		MM without tumor
NUP262	49	PE	0	126		MM without tumor
NUP263	35	SE	0	72		MM without tumor
NUP264	36	IA/AT	0	107		MM without tumor
NUP265	47	IA/AT	0	175		MM without tumor
NUP266	39	PE	0	90		MM without tumor
NUP267	44	PE	0	119		MM without tumor
NUP268	38	SE	0	139		MM without tumor
NUP269	42	PE	0	207		MM without tumor
NUP270	48	PE	0	60		MM without tumor
NUP271	42	PE	0	111		MM without tumor
NUP272	42	PE	0	163		MM without tumor
NUP273	39	PE	0	107		MM without tumor
NUP274	56	IA/AT	0	121		MM without tumor
NUP275	47	PE	0	140		MM without tumor
NUP276	40	PE	0	88		MM without tumor
NUP277	39	SE	0	138		MM without tumor
NUP278	38	SE	0	85		MM without tumor
NUP279	51	SE	0	150		MM without tumor
NUP280	52	SE	0	122		MM without tumor
NUP281	45	SE	0	150		MM without tumor

## Sheet: Table S2
Supplementary Table S2. Primers and oligonucleotide sequence information
Name	Sequence
The target-specific sequence for guiding Cas9 protein
gRNA	5’ ACGGCCTTGAATGTAAAACA 3’
The template sequence for the ssDNA HDR donor
ssDNA temple	5’ ACGCCGCATTCCTGCCTCAGGATGAACTGACGGCCTTGAATGTAAAACAA/i8oxodG/ GTTTCAACAACCAGCCTGCTGTCTCTGGGGATGAGCATGGCAGTGCCAA 3’
PCR oligos for Sanger Sequencing of MED12 Exon2
MED12-F	5’ ACAACTAAACGCCGCTTTCCT 3’
MED12-R	5’ GGGCCTTTGCTCCTTCTTAG 3’
qRT-PCR oligos for mRNA expression of ROS-related markers
MYH-F	5’ 5’ AGCAGCTCTGGGGTCTAGCC 3’ 3’
MYH-R	5’ TTCCTGCTCCACTCTCTGGC 3’
NEIL3-F	5’ GGTCTCCACCCAGCTGTTAAAG 3’
NEIL3-R	5’ CACGTATCATTTTCATGAGGTGATG 3’
NRF2-F	5’ GAATAAAGTGGCTGCTCAGAA 3’
NRF2-R	5’ AAGGTTTTCCATCTTCATCAC 3’
KEAP1-F	5’ GTGGTGTCCATTGAGGGTATCC 3’
KEAP2-R	5’ GCTCAGCGAAGTTGGCGAT 3’
HO-1-F	5’ GAGAATGCTGAGTTCATG 3’
HO-1-R	5’ ATGTTGAGCAGGAACGC 3’
OGG1-F	5’ GAGGTGGAGGCTCATCTCAG 3’
OGG1-R	5’ AGGGTGCCAGCTGTAGTCAC 3’
GAPDH-F	5’ GTCTCCTCTGACTTCAACAGCG 3’
GAPDH-R	5’ ACCACCCTGTTGCTGTAGCCAA 3’
Barcode oligos for RNA sequencing
Sample ID	Barcode Sequence	# Reads	Yield (Mbases)	Mean Quality Score	% Bases >= 30
NUP264	CGATCAGT+AGCTTACC	16020240	4806	33.45	82.47
NUP277	CGATCAGT+ATGCCACA	24760300	7428	33.04	80.71
NUP279	CGATCAGT+TCCGTAGT	16396561	4919	33.08	80.93
NUP340	TGCAGCTA+GCAAGCAA	20806818	6242	36.74	90.47
NUP344	TGCAGCTA+AACCTCTC	29783054	8935	34.51	87.03
NUP352	TGCAGCTA+AACCAGGT	5273502	1582	33.39	82.28
Sample ID	Barcode Sequence	# Reads	Yield (Mbases)	Mean Quality Score	% Bases >= 30
PTM2NC	TAATGCGC+CTTAATAG	22786766	6836	35.94	89.26
PTM2PQ	TAATGCGC+ATAGCCTT	21336281	6401	35.35	89.2
PTM2KBrO3	TAATGCGC+TAAGGCTC	21448968	6435	35.5	88.71
PTM7NC	TAATGCGC+TCGCATAA	22580436	6774	35.65	88.61
PTM7PQ	CGGCTATG+CTAGTCGA	21472964	6442	35.4	89.18
PTM7KBrO3	CGGCTATG+AGCTAGAA	22031333	6610	35.58	89.14
PTM9NC	CGGCTATG+ACTCTAGG	21210693	6364	35.44	89.03
PTM9PQ	CGGCTATG+TCTTACGC	20578111	6173	35.06	88.31
PTM9KBrO3	CGGCTATG+CTTAATAG	25296126	7589	35.45	86.58
PTM10NC	CGGCTATG+ATAGCCTT	23244357	6974	35.92	89.57
PTM10PQ	CGGCTATG+TAAGGCTC	21529749	6458	35.32	88.7
PTM10KBrO3	CGGCTATG+TCGCATAA	27172247	8152	36.37	89.49
Discovery Pool (probes for target capture of MED12 exon2)	IDT (Integrated Device Technology)
	sequence	start	stop
Reference Med12-1	ATCTTGAGCTACGAACACCGGCCCCTGAAGCGGCCGCGGCTGGGGCCTCCCGATGTTTACCCTCAGGACCCCAAACAGAAGGAGGTGCGTTCGAAAATCGGGGCTCTGGAGGGGCCGGGG	1	120
Reference Med12-2	ACCCTCAGGACCCCAAACAGAAGGAGGTGCGTTCGAAAATCGGGGCTCTGGAGGGGCCGGGGGCACGCGGTCAGCCTAGGAGGAGGCACTGACGGCTGGGAATGGGGGGCGGGGCGGTTC	59	178
Reference Med12-3	GGGGGCACGCGGTCAGCCTAGGAGGAGGCACTGACGGCTGGGAATGGGGGGCGGGGCGGTTCGGTGAGAGCAAAAGTCCCGAAAGGGGGAAGAGTAAAGTGGGCTGGCGTGGGAGGGCAG	117	236
Reference Med12-4	GTTCGGTGAGAGCAAAAGTCCCGAAAGGGGGAAGAGTAAAGTGGGCTGGCGTGGGAGGGCAGGACGGGGGGCGGTGGGGGGTTCCAAGGTATGAATAGGGGGTGGTGTAGGGGCCGCACC	175	294
Reference Med12-5	GCAGGACGGGGGGCGGTGGGGGGTTCCAAGGTATGAATAGGGGGTGGTGTAGGGGCCGCACCAGAGGCGCCCTCCTCCACACACACCTCAGAAAGTTGTCTGAGACAGCTTGGTGGGGTA	233	352
Reference Med12-6	CACCAGAGGCGCCCTCCTCCACACACACCTCAGAAAGTTGTCTGAGACAGCTTGGTGGGGTACGGCTGCTCGGCTGTTCGCAAGAGAAGAGTGATGTTTGAGGGCGCGCTGGGTGGCTGG	291	410
Reference Med12-7	GGTACGGCTGCTCGGCTGTTCGCAAGAGAAGAGTGATGTTTGAGGGCGCGCTGGGTGGCTGGGAATCCTAGTGACCATGGGAGTGAGGGTGGGGTCCAAGTGAACGTAAGGGCCCAGCTT	349	468
Reference Med12-8	CTGGGAATCCTAGTGACCATGGGAGTGAGGGTGGGGTCCAAGTGAACGTAAGGGCCCAGCTTTAAGTAACGATCTGTTCTACACGGAACCCTCCTCCTGCCCTTTCACCTTGTTCCTTCT	407	526
Reference Med12-9	GCTTTAAGTAACGATCTGTTCTACACGGAACCCTCCTCCTGCCCTTTCACCTTGTTCCTTCTTTTCTCCTGCCCTACTCTCCCACCCCTTCCCCCTTCCCCTAAGGAAAAAACAACTAAA	465	584
Reference Med12-10	TTCTTTTCTCCTGCCCTACTCTCCCACCCCTTCCCCCTTCCCCTAAGGAAAAAACAACTAAACGCCGCTTTCCTGCCTCAGGATGAACTGACGGCCTTGAATGTAAAACAAGGTTTCAAT	523	642
Reference Med12-11	TAAACGCCGCTTTCCTGCCTCAGGATGAACTGACGGCCTTGAATGTAAAACAAGGTTTCAATAACCAGCCTGCTGTCTCTGGGGATGAGCATGGCAGTGCCAAGAACGTCAGCTTCAATC	581	700
Reference Med12-12	CAATAACCAGCCTGCTGTCTCTGGGGATGAGCATGGCAGTGCCAAGAACGTCAGCTTCAATCCTGCCAAGGTGAGACAACTCTGCCAGGCTGAAGGAAAAGGCTGGAAGAATCTAAGAAG	639	758
Reference Med12-13	AATCCTGCCAAGGTGAGACAACTCTGCCAGGCTGAAGGAAAAGGCTGGAAGAATCTAAGAAGGAGCAAAGGCCCTGGGTTGGGAAGACTTATAGGGACAACCTAAGTGGCTGAGTTTGCC	697	816
Reference Med12-14	GAAGGAGCAAAGGCCCTGGGTTGGGAAGACTTATAGGGACAACCTAAGTGGCTGAGTTTGCCTTCATGACCTAATACTATCTCATTGGCATTTGCCCAGCAAAAGGCAGGACCACCTGTC	755	874
Reference Med12-15	TGCCTTCATGACCTAATACTATCTCATTGGCATTTGCCCAGCAAAAGGCAGGACCACCTGTCTGCCCCTTCTTCCCACCCTGAGGTACACTTTTCTTCCCTCAGATCAGTTCCAACTTCA	813	932
Reference Med12-16	TGTCTGCCCCTTCTTCCCACCCTGAGGTACACTTTTCTTCCCTCAGATCAGTTCCAACTTCAGCAGCATTATTGCAGAGAAATTACGTTGTAATACCCTTCCTGACACTGGTCGCAGGAA	871	990
Reference Med12-17	TTCAGCAGCATTATTGCAGAGAAATTACGTTGTAATACCCTTCCTGACACTGGTCGCAGGAAGCCCCAAGTGAACCAGAAGGATAACTTCTGGCTGGTGACTGCACGATCCCAGAGTGCC	929	1048
Reference Med12-18	GGAAGCCCCAAGTGAACCAGAAGGATAACTTCTGGCTGGTGACTGCACGATCCCAGAGTGCCATTAACACTTGGTTCACTGACTTGGCTGGCACCAAGCCACTCACGCAACTAGCCAAAA	987	1106
Reference Med12-19	TGCCATTAACACTTGGTTCACTGACTTGGCTGGCACCAAGCCACTCACGCAACTAGCCAAAAAGGTAAGGTACTGTTTCCTGTCCTTCAGGCCAAGGAGGGAGCATGGGGTACCAAGTAC	1045	1164

## Sheet: Table S3
Supplemenatary Table S3. Antibody
Antibodies	SOURCE	IDENTIFIER
Mouse monoclonal anti- 8-OHdG (E-8)	Santa Cruz Biotechnology	Cat# sc-393871; RRID:AB_2892631
Rabbit polyclonal anti- OGG1	Novus Biologicals	Cat# NB100-106; RRID:AB_10104097
Mouse monoclonal anti- HO-1 (A-3)	Santa Cruz Biotechnology	Cat# sc-136960; RRID:AB_2011613
Rabbit polyclonal anti- KEAP1	Proteintech	Cat# 10503-2-AP; RRID:AB_2132625
Mouse monoclonal anti- NEIL3 (A-1)	Santa Cruz Biotechnology	Cat# sc-393703; RRID:AB_2892632
Mouse monoclonal anti- NRF2 (H-10)	Santa Cruz Biotechnology	Cat# sc-518036; RRID:AB_2892633
Rabbit polyclonal anti- SOD2/MnSOD	Abcam	Cat# ab13533; RRID:AB_300434
Rabbit monoclonal anti- SOD2 (acetyl K68)	Abcam	Cat# ab137037; RRID:AB_2784527
Rabbit monoclonal anti- SOD2 (acetyl K122)	Abcam	Cat# ab214675; RRID:AB_2892634
Rabbit polyclonal anti- β-Actin	Cell Signaling Tech	Cat# 4967; RRID:AB_330288
Rabbit polyclonal anti- γH2AX [p Ser139]	Novus Biologicals	Cat# NB100-384; RRID:AB_330289
Goat anti-Mouse IgG (H+L) Cross-Adsorbed Secondary Antibody, Alexa Fluor 594	Life Technologies	Cat# A-11005; RRID:AB_2534073
horseradish peroxidase (HRP)-labeled anti-mouse secondary antibody	Cell Signaling Technology	Cat# 7076S; RRID:AB_330924
horseradish peroxidase (HRP)-labeled anti-rabbit secondary antibody	Cell Signaling Technology	Cat# 7074S; RRID:AB_2099233

## Sheet: Table S4
Supplementary Table S4. Deep sequencing and Duplex Sequencing data
Deep sequencing after MED12-oxodG targeted modification by CRISPR/Cas9
For Figure 4B				For Figure 4C
	Myo-hTERT-Control	Myo-hTERT-8-oxodG			Myo-hTERT	NUP193	NUP198	NUP227
c.100G	4.93705	7.03895		c.100G	0	1.46875	1.96061	1.94744
c.101A	19.7482	28.1558		c.101A	9.50023	1.46875	1.96061	1.94744
c.102T	17.2797	42.2337		c.102T	2.11116	2.9375	1.40043	1.94744
c.103G	7.40558	56.3116		c.103G	2.11116	1.46875	0.280087	0.432766
c.104A	17.2797	28.1558		c.104A	1.05558	4.40624	1.12035	3.24574
c.105A	25.9195	49.2726		c.105A	2.11116	16.1562	4.2013	8.87169
c.106C	27.1538	56.3116		c.106C	1.05558	1.46875	0.840261	2.16383
c.107T	33.3251	35.1947		c.107T	4.22232	7.34374	4.76147	8.43892
c.108G	11.1084	7.03895		c.108G	3.16674	29.375	1.40043	3.02936
c.109A	13.5769	35.1947		c.109A	6.33348	5.87499	4.2013	7.35701
c.110C	16.0454	133.74		c.110C	1.05558	1.46875	2.52078	2.16383
c.111G	24.6853	35.1947		c.111G	10.5558	0	4.76147	6.92424
c.112G	11.1084	70.3895		c.112G	6.33348	5.87499	3.08095	6.05871
c.113C	14.8112	21.1168		c.113C	6.33348	0	1.96061	5.62595
c.114C	3.70279	21.1168		c.114C	21.1116	5.87499	3.92122	6.05871
c.115T	17.2797	28.1558		c.115T	4.22232	4.40624	2.80087	6.49148
c.116T	23.451	35.1947		c.116T	5.2779	13.2187	2.52078	5.84233
c.117G	11.1084	14.0779		c.117G	2.11116	13.2187	2.2407	6.92424
c.118A	11.1084	126.701		c.118A	9.50023	2.9375	2.80087	6.92424
c.119A	32.0909	225.246		c.119A	6.33348	24.9687	7.00217	10.6028
c.120T	18.514	253.402		c.120T	0	4.40624	2.80087	6.05871
c.121G	9.87411	401.22		c.121G	5.2779	54.3437	2.80087	2.16383
c.122T	23.451	168.935		c.122T	29.5562	17.625	3.64113	5.40956
c.123A	13.5769	541.999		c.123A	3.16674	26.4375	1.68052	4.32765
c.124A	19.7482	556.077		c.124A	23.2228	2.9375	5.60174	9.30445
c.125A	22.2167	760.207		c.125A	12.667	11.75	7.28226	28.7789
c.126A	24.6853	197.091		c.126A	6.33348	7.34374	2.80087	8.87169
c.127C	54.3076	105.584		c.127C	1.05558	51.4062	2.52078	1.73106
c.128A	16.0454	84.4674		c.128A	3.16674	46.9999	3.92122	7.14063
c.129A	19.7482	28.1558		c.129A	4.22232	11.75	2.52078	6.05871
c.130G	8.63984	5145.47		c.130G	2211.44	2602.62	1086.46	909.889
c.131G	12.3426	35.1947		c.131G	5.2779	4.40624	0.560174	3.24574
c.132T	33.3251	77.4284		c.132T	12.667	2.9375	8.4026	12.7666
c.133T	39.4964	35.1947		c.133T	6.33348	4.40624	3.92122	8.43892
c.134T	35.7936	35.1947		c.134T	5.2779	2.9375	2.52078	8.6553
c.135C	6.17131	7.03895		c.135C	2.11116	2.9375	6.442	2.81297
c.136A	13.5769	7.03895		c.136A	9.50023	8.81249	5.88182	6.92424
c.137A	13.5769	21.1168		c.137A	4.22232	2.9375	2.52078	8.22254
c.138T	11.1084	56.3116		c.138T	0	0	0	0
c.139A	11.1084	7.03895		c.139A	3.16674	5.87499	1.96061	6.92424
c.140A	20.9825	42.2337		c.140A	6.33348	4.40624	3.36104	5.40956
c.141C	19.7482	7.03895		c.141C	0	1.46875	2.80087	3.6785
c.142C	11.1084	28.1558		c.142C	4.22232	4.40624	2.24069	3.24574
c.143A	22.2167	28.1558		c.143A	4.22232	0	1.96061	8.00616
c.144G	14.8112	63.3505		c.144G	5.2779	22.0312	3.36104	6.49148
c.145C	20.9825	21.1168		c.145C	3.16674	4.40624	0.280087	1.73106
c.146C	13.5769	7.03895		c.146C	4.22232	2.9375	0.280087	2.38021
c.147T	25.9195	14.0779		c.147T	9.50023	2.9375	2.80087	5.40956
c.148G	16.0454	35.1947		c.148G	4.22232	4.40624	1.96061	2.16383
c.149C	14.8112	7.03895		c.149C	5.2779	5.87499	1.40044	2.38021
c.150T	23.451	21.1168		c.150T	6.33348	1.46875	3.08095	6.92424
c.151G	7.40558	14.0779		c.151G	2.11116	1.46875	0.840261	1.29829
c.152T	34.5594	42.2337		c.152T	1.05558	11.75	4.48139	2.38021
c.153C	14.8112	21.1168		c.153C	3.16674	4.40624	0.840261	3.02936
c.154T	29.6223	63.3505		c.154T	1.05558	2.9375	3.08095	6.49148
c.155C	8.63984	7.03895		c.155C	3.16674	7.34374	1.96061	3.46212
c.156T	19.7482	14.0779		c.156T	4.22232	5.87499	3.64113	9.30445
c.157G	13.5769	7.03895		c.157G	0	4.40624	2.24069	1.73106
c.158G	13.5769	21.1168		c.158G	1.05558	2.9375	2.2407	3.89489
c.159G	6.17131	14.0779		c.159G	5.2779	13.2187	3.64113	2.81297
c.160G	4.93705	14.0779		c.160G	2.11116	1.46875	1.12035	3.02936
c.161A	28.388	42.2337		c.161A	5.2779	10.2812	4.2013	5.40956
c.162T	20.9825	14.0779		c.162T	4.22232	0	1.68052	2.38021
c.163G	16.0454	14.0779		c.163G	0	0	2.2407	2.59659
c.164A	28.388	21.1168		c.164A	2.11116	8.81249	3.92122	6.2751
c.165G	11.1084	7.03895		c.165G	3.16674	2.9375	1.12035	2.38021
c.166C	7.40558	21.1168		c.166C	2.11116	30.8437	1.68052	3.6785
c.167A	12.3426	7.03895		c.167A	1.05558	7.34374	1.12035	3.89489
c.168T	25.9195	42.2337		c.168T	2.11116	4.40624	2.80087	4.11127
c.169G	13.5769	14.0779		c.169G	4.22232	1.46875	2.24069	2.81297
c.170G	11.1084	28.1558		c.170G	3.16674	1.46875	1.12035	1.73106
c.171C	22.2167	21.1168		c.171C	4.22232	1.46875	0.560174	2.16383
c.172A	17.2797	49.2726		c.172A	6.33348	11.75	5.32165	7.14062
c.173G	13.5769	119.662		c.173G	2.11116	0	1.12035	1.73106
c.174T	23.451	21.1168		c.174T	1.05558	2.9375	2.24069	5.62595
c.175G	13.5769	14.0779		c.175G	3.16674	1.46875	0.840261	2.81297
c.176C	9.87411	0		c.176C	0	17.625	3.64113	3.6785
c.177C	7.40558	14.0779		c.177C	5.2779	1.46875	3.36104	3.89489
c.178A	30.8566	28.1558		c.178A	4.22232	4.40624	4.2013	4.76042
c.179A	18.5139	14.0779		c.179A	5.2779	11.75	3.64113	6.49148
c.180G	6.17131	14.0779		c.180G	3.16674	1.46875	1.40044	3.46212
c.181A	20.9825	21.1168		c.181A	5.2779	2.9375	20.1663	5.84233
c.182A	29.6223	7.03895		c.182A	9.50023	13.2187	4.2013	6.92424
c.183C	20.9825	14.0779		c.183C	4.22232	2.9375	3.92122	3.89489
c.184G	17.2797	0		c.184G	2.11116	1.46875	3.92122	3.6785
c.185T	18.5139	49.2726		c.185T	9.50023	0	3.92122	9.52083
c.186C	9.87411	0		c.186C	1.05558	4.40624	1.68052	1.94744
c.187A	18.5139	49.2726		c.187A	6.33348	5.87499	3.92122	5.84233
c.188G	9.87411	21.1168		c.188G	4.22232	4.40624	1.40043	4.11127
c.189C	12.3426	0		c.189C	35.8897	2.9375	2.52078	3.6785
c.190T	43.1992	28.1558		c.190T	0	0	3.64113	6.92424
c.191T	20.9825	35.1947		c.191T	7.38907	5.87499	6.442	3.6785
c.192C	1.23426	0		c.192C	2.11116	0	0.560174	1.08191
c.193A	9.87411	0		c.193A	7.38906	2.9375	0.560174	2.38021
c.194A	9.87411	7.03895		c.194A	5.2779	1.46875	1.68052	4.54403
c.195T	2.46853	7.03895		c.195T	2.11116	4.40624	2.80087	1.29829
c.196C	1.23426	7.03895		c.196C	1.05558	1.46875	0	3.89489
c.197C	6.17132	0		c.197C	3.16674	0	1.68052	1.2983
c.198T	9.87411	7.03895		c.198T	3.16674	0	0.84026	0.86553
c.199G	9.87411	7.03895		c.199G	6.33348	2.9375	1.12035	2.38021
c.200C	16.0454	0		c.200C	5.2779	1.46875	4.76148	6.70786
c.201C	16.0454	21.1168		c.201C	7.38906	5.87499	2.24069	2.16383
c.202A	18.514	14.0779		c.202A	6.15566	5.87499	1.56069	3.58164
c.203A	9.87411	35.1947		c.203A	7.38907	5.87499	1.15664	1.29829
c.204G	0	0		c.204G	2.11116	0	1.08191	2.16383
For Figure 5c Negative Controls
	NUP156-Acute	NUP168-Acute	NUP169-Acute	NUP171-Acute	NUP172-Acute	NUP177-Acute	NUP197-Acute	NUP198-Acute	NUP202-Acute	NUP208-Acute	NUP214-Acute	HUtSMC-Chronic	NUP156-Chronic	NUP167-Chronic	NUP168-Chronic	NUP170-Chronic	NUP174-Chronic	NUP177-Chronic	NUP202-Chronic	NUP203-Chronic	NUP208-Chronic	NUP213-Chronic	NUP214-Chronic
c.100G	23.4082	26.0224	17.1404	21.1228	10.9868	18.6781	17.0892	14.5512	10.9164	22.7819	7.47682	0	33.67	21.92	27.96	52.88	38.05	49.26	24.0191	8.30964	16.9795	12.8684	15.5825
c.101A	161.822	199.962	70.7042	138.966	94.6553	72.222	89.3301	118.488	46.3948	151.189	62.9299	72.95	107.11	43.84	89.88	137.75	107.65	101.93	116.252	73.8634	92.6155	110.3	105.536
c.102T	130.272	180.787	55.7063	135.631	92.1199	69.7315	71.4641	126.803	64.1341	254.743	46.7301	74.54	80.99	65.77	51.93	111.96	106.47	85.62	244.034	72.9401	89.5283	79.9677	58.7885
c.103G	31.5502	32.8704	15.712	17.7877	20.2833	18.0555	10.875	22.8662	16.3746	19.6752	15.5767	20.62	24.67	23.91	19.97	41.79	29.49	29.22	24.9798	15.696	16.2077	18.3834	15.5825
c.104A	131.29	135.59	106.413	115.62	87.8943	80.9384	97.0979	95.6222	62.0872	140.833	92.8372	58.68	79.54	47.83	81.9	115.57	85.83	89.01	114.331	70.1703	88.7565	80.8868	96.3282
c.105A	200.497	182.157	139.266	172.318	121.7	133.86	137.491	146.551	141.914	170.864	130.221	125.29	127.72	99.65	95.88	163.81	142.45	131.48	178.702	156.96	156.674	135.118	126.785
c.106C	28.497	36.9792	29.2815	27.7932	21.1284	25.5267	24.8571	34.2993	22.5151	40.386	24.9227	15.86	21.77	0	31.96	25.54	25.36	29.56	24.9798	36.9317	30.1	37.6859	19.8323
c.107T	98.7217	115.046	103.557	105.614	129.306	75.335	93.214	117.449	86.6492	122.194	94.0833	60.27	58.35	61.78	71.91	90.55	89.66	72.03	120.095	115.412	97.2462	102.028	79.3291
c.108G	116.023	123.264	74.2751	101.167	95.5005	54.7891	72.2409	126.803	68.2277	127.371	61.0607	19.03	48.19	19.93	29.96	48.24	35.1	40.43	89.3509	79.4032	85.6693	82.7251	68.7047
c.109A	274.792	271.181	212.827	233.463	183.395	181.178	192.642	187.087	156.924	235.067	176.952	82.47	98.69	69.75	59.92	115.57	101.75	93.09	199.839	191.122	175.969	195.783	170.699
c.110C	36.639	41.088	43.5652	40.0222	43.102	41.7144	43.4999	45.7323	32.067	49.7059	41.1225	30.13	29.61	0	19.97	47.21	35.69	36.01	31.7052	35.0851	35.5026	51.4734	29.7484
c.111G	91.5975	82.176	68.5616	76.7093	59.1596	71.5993	77.6783	72.756	62.7695	72.4878	62.9299	31.72	33.96	39.86	25.97	55.72	37.46	32.96	81.6648	55.3976	74.8642	59.7459	66.5798
c.112G	88.5442	97.2416	58.5631	77.821	47.3277	41.0918	47.3838	61.3229	60.0404	62.1324	57.3223	0	31.93	19.93	27.96	38.44	30.38	37.03	64.3711	64.6305	51.7103	44.1201	47.4558
c.113C	179.124	157.504	147.836	162.312	121.7	126.388	135.16	173.575	148.054	173.971	125.237	19.03	66.76	21.92	33.96	74.29	66.36	70.33	157.565	156.96	155.131	147.067	101.995
c.114C	19.3372	32.8704	22.8539	31.1284	21.9736	18.6781	17.0892	31.1811	12.281	23.8174	29.9073	0	35.41	0	0	43.08	37.46	37.71	20.176	24.0056	16.9795	14.7067	21.9572
c.115T	172	175.309	98.5573	163.424	123.39	98.9939	94.7676	124.725	106.435	169.828	84.1142	50.75	101.31	59.79	91.88	138.01	108.53	127.41	129.703	139.417	112.682	143.39	110.494
c.116T	66.1537	82.176	77.1318	84.4914	82.8234	82.1836	80.0087	85.2284	65.4986	94.2341	65.4222	42.82	52.25	51.82	37.95	84.1	62.53	47.23	71.0964	85.8662	70.2334	74.4526	55.2471
c.117G	20.355	21.9136	19.9971	24.458	27.0444	23.0363	24.0803	22.8662	27.2911	35.2084	18.692	26.96	14.51	27.9	19.97	25.8	14.45	13.93	14.4114	24.9289	32.4154	23.8984	13.4576
c.118A	44.781	42.4576	58.5631	76.7093	52.3985	62.8829	43.4999	76.9135	51.8531	76.6299	47.3532	53.92	25.25	53.81	65.92	67.85	41.29	29.9	49.9597	78.4799	61.7436	57.9076	39.6645
c.119A	93.633	115.046	104.985	115.62	112.403	112.691	106.419	103.937	94.8365	119.087	97.1987	106.26	52.54	101.64	143.82	110.41	78.75	51.3	75.9002	141.264	115.769	141.552	65.8715
c.120T	90.5797	82.176	74.2751	90.05	74.3721	78.448	79.2319	56.126	87.3315	83.8787	77.2605	49.16	40.64	61.78	61.92	90.29	64	55.04	72.0572	86.7895	73.3206	74.4526	64.4549
c.121G	36.639	12.3264	34.2808	27.7932	26.1992	24.9041	31.0713	37.4174	23.1974	30.0307	24.9227	15.86	17.13	0	0	26.57	15.63	14.61	18.2545	31.392	27.0128	25.7367	16.9991
c.122T	119.077	134.221	94.9864	113.396	98.0359	102.73	90.8837	98.7403	103.706	112.874	82.8681	53.92	34.83	69.75	81.9	75.07	40.11	40.77	103.762	115.412	107.28	95.5935	76.4959
c.123A	62.0827	75.328	71.4184	88.9383	73.5269	79.6932	74.5712	88.3466	47.7594	89.0564	60.4376	63.44	23.8	43.84	59.92	40.5	32.74	25.48	75.9002	53.551	82.5821	55.1501	45.3309
c.124A	72.2602	65.7408	69.2758	97.8321	80.288	85.2966	55.9284	85.2284	94.8365	79.7366	76.6374	61.85	59.51	75.73	101.87	88.74	68.72	47.57	68.2141	84.9429	83.3539	75.3718	72.9544
c.125A	51.9052	39.7184	72.1325	88.9383	70.9915	71.5993	69.9105	64.441	55.9467	90.092	54.83	66.61	37.16	69.75	69.91	81.78	46.01	39.75	46.1166	74.7867	65.6026	68.9376	32.5816
c.126A	87.5265	91.7632	112.127	100.056	104.797	101.484	99.4283	87.3072	100.295	110.803	84.1142	99.91	70.83	97.65	83.89	117.63	80.52	81.54	107.605	100.639	92.6155	114.896	78.6208
c.127C	19.3372	23.2832	26.4248	22.2346	10.1416	23.6589	10.875	19.7481	10.9164	20.7108	9.9691	0	12.77	0	0	10.06	7.96	7.47	10.5684	20.3124	20.0667	19.3025	23.3738
c.128A	47.8342	47.936	63.5624	78.9327	61.695	66.6185	58.2588	55.0867	60.0404	65.239	54.207	77.71	63.57	41.85	67.91	60.88	36.57	24.46	36.509	74.7867	66.3744	55.1501	39.6645
c.129A	52.923	47.936	72.8467	83.3797	74.3721	78.448	63.6962	73.7954	55.9467	108.732	60.4376	72.95	35.7	63.77	63.92	92.87	43.94	40.09	61.4888	71.0935	74.8642	82.7251	50.9973
c.130G	26.4615	12.3264	28.5674	93.3852	17.7479	10.5843	28.741	32.2205	20.4683	17.6042	42.3687	280.71	14.22	115.59	225.71	35.08	12.68	14.27	21.1368	23.0823	24.6975	44.1201	28.3318
c.131G	31.5502	26.0224	23.5681	33.3519	16.9027	22.4137	26.4106	22.8662	27.9734	25.8885	19.3151	103.09	101.31	0	77.9	44.89	14.45	18.35	20.176	23.0823	19.2949	20.2217	24.082
c.132T	118.059	124.634	124.268	111.173	111.558	116.427	106.419	143.433	132.362	102.518	108.414	158.59	108.27	221.21	143.82	152.2	127.71	125.71	141.232	135.724	100.333	118.573	110.494
c.133T	78.3667	82.176	85.702	97.8321	102.262	86.5418	85.4462	82.1103	79.1441	103.554	74.7682	93.57	36.87	73.74	69.91	100.86	62.82	42.13	68.2141	106.179	89.5283	118.573	56.6636
c.134T	70.2247	58.8928	75.7035	67.8154	88.7394	81.561	76.9016	111.213	82.5555	115.98	71.6529	77.71	36.28	51.82	65.92	76.1	57.22	50.62	77.8218	96.0225	86.4411	88.2402	46.7475
c.135C	19.3372	16.4352	14.9979	25.5698	11.8319	23.0363	13.9821	19.7481	15.0101	21.7463	20.5613	0	8.71	0	0	16.51	6.49	5.44	11.5291	18.4659	15.4359	20.2217	15.5825
c.136A	36.639	34.24	56.4205	61.1451	47.3277	61.0151	55.9284	51.9686	54.5822	54.8836	39.8764	57.09	9.29	41.85	49.94	48.5	27.72	21.74	41.3128	47.0879	59.4282	53.3118	25.4986
c.137A	60.0472	52.0448	58.5631	64.4803	45.6374	63.5055	45.0534	66.5198	53.2176	70.4167	43.6148	44.41	15.38	61.78	45.94	54.95	30.97	15.29	41.3128	72.0168	65.6026	52.3926	25.4986
c.138T	34.6035	63.0016	47.1361	58.9216	51.5534	44.2048	45.8302	50.9292	42.3012	73.5233	35.5149	33.3	11.03	37.87	29.96	26.83	18.29	7.13	41.3128	45.2413	50.1667	57.9076	24.7903
c.139A	55.9762	60.2624	58.5631	57.8099	54.9339	53.5439	48.9374	53.0079	36.1607	49.7059	39.8764	47.58	40.64	37.87	47.94	54.43	47.48	41.45	51.8812	65.5538	47.0795	50.5543	40.3728
c.140A	157.751	139.699	139.266	140.078	125.08	117.672	120.401	164.221	118.716	167.757	128.975	77.71	68.51	59.79	79.9	103.19	79.63	74.07	149.879	128.338	136.608	131.441	116.16
c.141C	20.355	21.9136	23.5681	18.8994	14.3673	19.9233	20.1964	23.9055	15.6924	27.9596	14.3306	28.55	13.93	0	31.96	16.77	13.86	14.27	20.176	24.0056	21.6103	34.9284	21.9572
c.142C	18.3195	9.5872	37.1375	25.5698	21.1284	27.3945	31.0713	18.7087	22.5151	39.3505	25.5458	25.38	20.03	0	31.96	21.93	18.88	11.21	31.7052	21.2357	30.1	25.7367	23.3738
c.143A	73.278	73.9584	82.8453	62.2568	76.9075	79.0706	58.2588	76.9135	79.8264	80.7721	65.4222	66.61	46.15	55.8	53.93	70.17	48.96	49.94	87.4294	77.5566	64.059	79.0485	48.1641
c.144G	37.6567	36.9792	45.7078	41.134	21.1284	41.0918	32.6249	41.5749	35.4784	25.8885	36.138	22.2	14.8	0	27.96	24.51	14.45	12.57	24.9798	31.392	39.3616	27.5751	32.5816
c.145C	32.568	42.4576	32.8524	30.0167	27.0444	22.4137	24.0803	32.2205	28.6556	38.315	34.8918	20.62	15.68	19.93	19.97	23.22	14.45	14.27	38.4305	30.4687	32.4154	25.7367	26.2069
c.146C	33.5857	30.1312	29.2815	21.1228	20.2833	32.3753	27.1874	39.4961	23.1974	26.924	19.9382	19.03	11.9	0	0	20.9	14.45	8.83	29.7836	26.7755	24.6975	30.3326	23.3738
c.147T	92.6152	84.9152	89.9871	77.821	86.204	84.674	86.223	92.5041	81.191	89.0564	84.7373	72.95	64.15	65.77	53.93	98.29	77.86	88	75.9002	100.639	84.1257	82.7251	87.8286
c.148G	48.852	43.8272	42.1368	35.5753	23.6638	49.1856	41.1695	42.6142	42.9835	43.4927	52.9608	17.45	18	0	0	34.05	18.58	17.33	29.7836	48.9345	43.2206	43.2009	34.7065
c.149C	28.497	26.0224	32.8524	32.2401	29.5798	31.7527	39.616	38.4567	32.7493	33.1373	32.3996	0	9.87	0	0	24.51	11.21	9.85	22.0975	27.6988	30.1	35.8476	35.4148
c.150T	82.4377	78.0672	95.7006	83.3797	85.3589	89.6548	103.312	75.8741	80.5087	74.5589	94.7064	60.27	75.18	73.74	91.88	94.42	76.39	83.58	91.2724	92.3293	65.6026	94.6743	65.1632
c.151G	26.4615	30.1312	32.8524	45.5809	21.1284	25.5267	25.6339	22.8662	23.8797	31.0662	28.0381	0	12.19	19.93	21.97	25.02	15.93	13.59	19.2153	32.3152	29.3282	21.1409	21.2489
c.152T	141.467	141.069	131.41	104.502	108.177	112.069	104.089	132	111.211	144.976	119.006	91.98	99.57	101.64	109.86	126.66	105	105.66	153.722	144.034	116.541	140.633	106.953
c.153C	32.568	31.5008	26.4248	24.458	25.3541	27.3945	30.2946	31.1811	24.562	31.0662	27.415	19.03	7.84	0	35.95	20.64	10.62	6.12	17.2937	33.2385	27.0128	26.6559	20.5406
c.154T	111.953	86.2848	102.128	92.2735	97.1908	108.956	87.7765	94.5828	96.2011	86.9853	80.9989	93.57	78.96	83.7	85.89	126.92	87	81.2	98.9585	88.6361	80.2667	96.5127	82.8706
c.155C	23.4082	21.9136	29.9957	17.7877	21.1284	28.0171	18.6428	36.378	21.8329	37.2794	23.6766	0	10.16	21.92	0	17.03	13.27	7.13	11.5291	22.159	16.9795	15.6259	20.5406
c.156T	56.994	75.328	90.7013	83.3797	61.695	83.4288	79.2319	99.7797	68.2277	92.163	73.5221	52.34	59.22	55.8	77.9	74.55	67.54	69.65	76.861	68.3237	82.5821	61.5843	71.5379
c.157G	23.4082	41.088	44.2794	36.687	28.7347	35.4884	27.9642	23.9055	27.9734	50.7415	37.3841	26.96	11.32	19.93	0	29.15	18.88	13.59	33.6267	36.9317	41.677	35.8476	26.9152
c.158G	46.8165	54.784	44.2794	34.4636	31.2701	46.6952	34.9553	44.693	42.3012	36.2439	45.484	19.03	17.42	0	19.97	33.02	16.52	10.87	39.3913	33.2385	32.4154	27.5751	23.3738
c.159G	23.4082	34.24	34.995	40.0222	22.8187	34.2432	31.0713	32.2205	30.0202	26.924	29.2842	23.79	14.8	0	0	21.15	12.98	15.97	29.7836	26.7755	21.6103	30.3326	28.3318
c.160G	31.5502	24.6528	32.8524	24.458	16.9027	31.7527	28.741	29.1024	23.1974	23.8174	33.0226	20.62	16.26	0	0	22.44	16.81	10.87	30.7444	33.2385	23.1539	28.4942	24.7903
c.161A	69.207	73.9584	89.273	84.4914	68.4561	91.5226	83.1158	83.1497	93.472	95.2696	81.622	69.78	37.74	57.79	67.91	70.17	57.51	45.87	82.6256	87.7128	76.4078	76.291	59.4968
c.162T	117.041	126.003	84.9879	103.391	109.023	98.9939	90.1069	106.016	84.6024	114.945	82.245	66.61	49.35	39.86	57.93	70.17	53.38	51.98	99.9193	98.7923	92.6155	96.5127	74.371
c.163G	26.4615	31.5008	44.2794	25.5698	23.6638	34.8658	20.1964	45.7323	24.562	47.6348	30.5304	17.45	14.51	0	0	28.89	18.58	15.29	21.1368	18.4659	31.6436	22.06	26.9152
c.164A	96.6862	106.829	119.983	146.748	98.0359	115.182	92.4372	109.134	94.8365	124.265	100.314	77.71	84.76	83.7	91.88	99.83	69.01	81.2	109.527	124.644	98.7898	116.734	104.119
c.165G	21.3727	20.544	28.5674	28.9049	19.4382	29.8849	16.3124	31.1811	17.0569	30.0307	26.1689	15.86	11.61	0	0	17.54	10.62	14.27	31.7052	22.159	23.1539	17.4642	26.2069
c.166C	33.5857	45.1968	34.995	36.687	31.2701	36.111	28.741	33.2599	32.067	40.386	33.6457	0	17.42	0	27.96	29.92	18.29	19.03	45.1558	40.6249	29.3282	36.7667	31.8733
c.167A	74.2957	75.328	67.8474	71.1506	47.3277	77.8254	59.0356	80.0316	82.5555	81.8076	71.0298	52.34	40.35	61.78	83.89	77.39	54.56	45.19	78.7825	92.3293	66.3744	84.5635	57.3719
c.168T	76.3312	61.632	61.4198	60.0333	95.5005	82.1836	85.4462	66.5198	72.3214	69.3812	70.4067	88.81	73.15	73.74	47.94	88.48	70.49	74.41	71.0964	78.4799	75.636	72.6143	50.9973
c.169G	28.497	24.6528	45.7078	33.3519	27.8895	33.6206	30.2946	38.4567	28.6556	33.1373	24.2997	23.79	11.32	25.91	23.97	24.25	12.09	16.99	26.9014	39.7016	39.3616	40.4434	19.124
c.170G	42.7455	38.3488	55.7063	28.9049	30.4249	30.5075	38.8392	24.9449	34.1139	35.2084	35.5149	0	17.13	0	0	34.57	24.18	16.31	36.509	40.6249	22.3821	30.3326	30.4567
c.171C	49.8697	52.0448	42.851	35.5753	31.2701	46.6952	41.1695	55.0867	33.4316	49.7059	36.761	17.45	15.97	21.92	21.97	27.34	15.93	11.55	40.352	50.7811	23.1539	29.4134	48.8724
c.172A	96.6862	84.9152	93.5581	100.056	82.8234	84.674	82.3391	88.3466	77.7796	102.518	90.968	53.92	53.12	83.7	81.9	84.1	62.82	63.19	104.723	85.8662	96.4744	100.189	48.8724
c.173G	28.497	36.9792	36.4234	43.3574	18.593	28.0171	24.8571	21.8268	33.4316	27.9596	22.4305	20.62	6.68	0	35.95	18.06	11.8	8.15	19.2153	33.2385	21.6103	21.1409	28.3318
c.174T	138.414	169.83	141.408	183.435	155.505	154.405	160.017	186.048	136.455	195.717	153.275	103.09	69.09	103.63	97.87	92.09	69.9	71.01	148.918	139.417	172.11	167.289	138.826
c.175G	36.639	43.8272	52.1354	36.687	27.8895	49.8082	37.2856	45.7323	33.4316	53.8481	49.8455	23.79	20.61	21.92	0	24.51	14.16	14.61	38.4305	40.6249	39.3616	34.0092	38.9563
c.176C	54.9585	71.2192	46.4219	43.3574	37.186	38.6014	38.0624	40.5355	47.7594	60.0613	34.8918	15.86	8.71	21.92	25.97	38.69	18.88	19.37	48.9989	62.7839	43.2206	36.7667	41.7894
c.177C	23.4082	30.1312	25.7106	40.0222	28.7347	26.1493	33.4017	43.6536	25.9265	33.1373	38.0072	0	12.77	27.9	29.96	24.51	16.81	11.55	23.0583	36.9317	30.8718	39.5242	18.4157
c.178A	55.9762	83.5456	84.9879	70.0389	77.7526	99.6165	67.5802	90.4253	63.4518	86.9853	59.8146	71.37	41.8	65.77	53.93	85.9	64.88	57.08	93.194	89.5594	82.5821	74.4526	62.33
c.179A	40.71	53.4144	77.1318	77.821	65.9207	79.0706	69.1337	64.441	63.4518	84.9143	66.0453	41.23	23.8	55.8	75.9	66.81	42.18	30.58	48.0381	81.2498	83.3539	69.8568	52.4139
c.180G	23.4082	16.4352	26.4248	12.229	16.9027	17.4329	18.6428	21.8268	14.3278	22.7819	18.692	0	11.9	0	0	13.67	9.44	6.46	8.64686	15.696	20.0667	18.3834	13.4576
c.181A	56.994	69.8496	87.8446	62.2568	77.7526	78.448	83.8926	90.4253	54.5822	95.2696	61.6838	50.75	28.16	51.82	45.94	79.97	54.56	39.41	66.2926	76.6333	98.7898	83.6443	46.7475
c.182A	106.864	127.373	127.839	126.737	126.771	110.201	124.285	129.921	127.586	153.26	94.0833	82.47	59.22	63.77	89.88	98.03	76.98	61.16	110.488	131.108	129.662	130.522	82.8706
c.183C	38.6745	26.0224	35.7092	32.2401	32.9603	31.7527	27.1874	33.2599	29.3379	34.1728	26.7919	28.55	11.03	27.9	0	23.22	17.11	9.85	25.9406	36.9317	31.6436	36.7667	24.082
c.184G	32.568	42.4576	32.8524	45.5809	38.0312	37.9788	41.9463	25.9843	30.0202	32.1017	41.1225	33.3	14.22	19.93	0	20.9	14.16	16.65	36.509	27.6988	23.9257	42.2817	33.9982
c.185T	122.13	131.482	100.7	124.514	95.5005	125.766	99.4283	111.213	108.482	118.052	99.0679	58.68	65.6	51.82	89.88	98.8	72.55	68.97	122.017	136.647	114.998	135.118	83.5789
c.186C	34.6035	50.6752	49.9929	28.9049	23.6638	30.5075	27.9642	35.3386	38.8898	47.6348	27.415	19.03	12.48	25.91	25.97	22.96	13.86	13.59	34.5874	45.2413	34.7308	38.6051	28.3318
c.187A	78.3667	98.6112	99.2715	88.9383	89.5845	107.088	103.312	111.213	92.7897	88.0209	112.775	68.2	47.9	67.76	69.91	75.07	48.37	44.17	75.9002	82.1731	116.541	109.381	71.5379
c.188G	30.5325	21.9136	22.1397	25.5698	19.4382	16.8103	20.9732	21.8268	23.1974	26.924	26.1689	20.62	15.38	27.9	0	24.76	17.11	14.95	22.0975	25.8522	27.7846	17.4642	21.9572
c.189C	25.4437	34.24	25.7106	31.1284	23.6638	26.1493	21.7499	16.6299	27.9734	17.6042	29.2842	0	6.1	19.93	0	23.73	14.16	6.46	32.6659	41.5482	38.5898	22.06	26.2069
c.190T	95.6685	116.416	96.4148	116.731	114.094	105.843	94.7676	96.6615	94.8365	121.158	100.314	65.02	90.86	77.72	81.9	131.56	103.82	87.32	115.291	115.412	103.421	122.249	97.0365
c.191T	76.3312	104.09	103.557	100.056	83.6686	88.4096	101.759	108.095	92.7897	93.1986	95.3295	61.85	48.19	75.73	65.92	94.93	63.12	62.17	70.1357	123.721	94.9309	90.0785	65.8715
c.192C	18.3195	15.0656	14.2837	23.3463	3.38055	17.4329	7.76783	8.31497	19.786	11.3909	14.3306	15.86	16.26	0	0	24.25	10.62	10.53	13.4507	24.0056	15.4359	16.545	13.4576
c.193A	41.7277	56.1536	47.1361	54.4747	30.4249	41.7144	37.2856	57.1654	50.4885	34.1728	41.7456	53.92	25.25	63.77	41.95	56.75	50.14	37.71	32.6659	65.5538	56.3411	39.5242	33.2899
c.194A	27.4792	42.4576	33.5666	44.4691	32.1152	42.9596	45.0534	40.5355	42.3012	35.2084	33.0226	31.72	21.48	63.77	35.95	58.82	36.57	30.24	25.9406	65.5538	45.5359	47.7968	21.9572
c.195T	34.6035	42.4576	39.2801	51.1395	43.102	46.6952	39.616	49.8898	52.5353	56.9547	51.0916	77.71	44.99	35.87	55.93	90.55	64	53.68	55.7242	72.9401	47.8513	51.4734	39.6645
c.196C	15.2662	12.3264	14.9979	5.55864	9.29651	12.4521	14.7589	15.5906	27.9734	10.3554	16.8228	19.03	14.22	0	0	20.12	11.21	8.15	16.333	19.3892	14.6641	13.7875	21.9572
c.197C	15.2662	15.0656	9.99857	11.1173	12.6771	20.5459	5.43748	20.7874	12.9633	13.462	16.8228	0	11.9	0	25.97	26.83	14.75	13.25	10.5684	20.3124	23.1539	16.545	14.8742
c.198T	44.781	54.784	62.8482	51.1395	52.3985	46.6952	48.9374	51.9686	75.0505	40.386	60.4376	77.71	68.22	65.77	83.89	97.25	75.21	72.03	58.6065	62.7839	61.7436	57.9076	42.4977
c.199G	30.5325	28.7616	40.7085	24.458	21.1284	29.8849	29.5178	30.1418	25.2443	31.0662	33.0226	17.45	27.29	0	0	39.98	25.07	27.18	29.7836	41.5482	27.0128	25.7367	16.9991
c.200C	46.8165	47.936	29.9957	43.3574	38.8763	52.2987	33.4017	44.693	42.3012	33.1373	44.2379	23.79	20.03	19.93	31.96	31.21	20.06	22.76	45.1558	35.0851	33.1872	41.3626	29.7484
c.201C	32.568	38.3488	39.2801	36.687	31.2701	41.7144	35.732	42.6142	38.8898	33.1373	24.9227	25.38	21.48	21.92	19.97	23.73	18.29	26.16	28.8229	29.5454	44.7641	42.2817	25.4986
c.202A	84.4732	72.5888	72.1325	74.4858	83.6686	74.7124	81.5623	69.6379	73.0037	98.3763	72.2759	76.13	55.73	57.79	65.92	80.23	64	51.3	74.9395	83.0964	79.4949	98.351	58.0802
c.203A	44.781	49.3056	82.8453	62.2568	64.2304	67.8637	67.5802	60.2835	69.5923	67.3101	44.8609	58.68	30.48	63.77	53.93	73.26	55.15	49.26	46.1166	76.6333	60.9718	54.2309	44.6226
c.204G	14.2485	13.696	28.5674	25.5698	21.1284	17.4329	22.5267	21.8268	27.9734	25.8885	26.7919	25.38	9.29	0	29.96	19.61	21.82	16.65	15.3722	27.6988	27.0128	23.8984	23.3738
For Figure 5d Acute PQ treatment
	NUP156-1	NUP156-2	NUP163	NUP167	NUP169-1	NUP169-2	NUP175-1	NUP175-2	NUP192	NUP197-1	NUP197-2	NUP198-1	NUP198-2	NUP202-1	NUP202-2	NUP203-1	NUP203-2	NUP208-1	NUP208-2	NUP209	NUP213	NUP214	NUP215-1	NUP215-2
c.100G	225.652	228.677	229.175	233.315	226.095	229.239	229.295	224.588	228.593	224.462	230.881	230.968	231.532	233.084	242.141	231.163	227.883	228.656	229.542	232.47	242.234	248.876	238.467	235.734
c.101A	87.2378	96.3058	172.315	139.392	185.476	182.054	143.471	149.069	159.712	159.978	176.571	127.031	133.678	218.942	204.487	151.431	140.646	106.784	133.999	149.821	228.566	257.664	192.449	174.796
c.102T	115.164	132.388	165.516	148.045	202.091	201.836	139.874	152.748	153.84	190.254	184.475	118.716	132.967	183.867	188.924	157.932	147.314	1.59656	18.1209	149.497	212.299	279.704	191.373	197.804
c.103G	217.51	214.492	236.01	225.911	229.142	229.072	228.082	232.988	237.497	238.433	243.072	222.653	224.738	231.627	245.388	229.712	225.023	230.128	232.649	226.358	234.819	241.944	233.857	227.448
c.104A	128.642	131.37	176.193	146.402	161.092	157.508	148.966	169.577	165.206	156.864	158.841	153.576	162.628	197.916	193.147	156.926	156.483	117.14	142.3	168.328	229.505	238.269	243.458	211.761
c.105A	106.547	116.547	211.978	167.846	196.194	194.824	135.294	185.143	175.785	167.664	150.328	132.083	167.969	160.763	141.612	172.072	147.893	145.931	214.968	170.511	232.676	244.102	202.223	188.483
c.106C	229.623	235.674	238.725	230.949	239.842	231.45	237.591	241.281	248.506	239.964	256.984	220.418	217.867	237.488	243.6	236.609	228.494	214.319	234.532	230.774	240.539	243.11	233.138	237.3
c.107T	173.894	160.917	249.365	166.554	159.095	163.554	169.177	186.925	236.246	173.158	178.665	142.788	146.884	189.357	194.7	171.471	169.009	160.289	230.775	167.161	257.947	228.847	211.532	188.346
c.108G	149.344	151.168	176.292	162.355	178.669	186.457	170.251	197.875	194.26	187.926	195.653	138.953	125.363	190.442	215.298	178.195	164.445	138.772	147.546	178.11	227.899	256.029	207.602	229.681
c.109A	15.9433	15.0596	127.358	95.5461	101.6	90.963	63.3281	124.238	95.1067	87.6915	103.146	84.1885	106.142	132.417	128.778	100.835	73.503	35.9772	87.0916	77.5767	216.522	252.27	201.965	184.505
c.110C	241.413	229.042	259.741	225.607	233.648	229.924	221.384	218.983	241.472	232.18	216.424	216.344	221.642	241.272	234.048	234.962	220.749	216.437	227.266	248.761	243.242	238.591	225.474	226.555
c.111G	177.394	181.637	214.275	221.95	219.977	225.66	211.857	234.973	222.311	207.309	176.269	189.321	214.389	215.903	225.109	198.404	210.511	209.994	235.293	214.584	229.237	245.984	234.813	232.527
c.112G	184.072	177.137	199.095	203.74	220.268	227.685	199.517	191.486	200	222.091	242.427	202.594	206.052	198.629	219.133	206.053	200.607	202.377	204.569	212.256	227.882	270.28	228.991	228.562
c.113C	88.0559	85.0467	106.08	111.129	129.377	140.006	117.903	119.947	111.488	126.558	122.772	88.5017	89.2373	103.948	126.766	116.684	114.055	87.2705	82.4612	109.44	229.181	279.456	229.968	246.189
c.114C	249.655	238.791	237.268	246.559	238.18	244.257	227.784	246.288	231.946	246.18	238.85	232.735	225.548	242.388	249.482	240.207	240.395	237.424	236.722	230.9	238.387	242.798	232.893	235.795
c.115T	98.8041	96.703	187.621	158.638	209.397	217.99	136.368	169.852	190.1	184.015	185.081	131.833	153.296	169.571	172.738	169.428	146.153	114.288	146.169	181.617	235.319	242.32	211.461	185.47
c.116T	188.342	198.017	219.501	193.143	187.138	191.573	177.792	181.974	206.424	184.812	173.938	175.008	171.501	191.838	213.674	189.502	178.569	163.739	211.493	195.488	256.991	258.676	214.724	199.313
c.117G	237.765	230.22	232.072	231.063	241.036	235.95	229.082	221.544	241.401	243.843	241.821	233.691	238.425	227.378	230.119	232.817	233.152	222.765	235.601	240.312	245.198	252.845	235.171	227.851
c.118A	211.527	216.368	243.761	195.993	220.268	216.521	195.528	210.509	241.176	213.564	220.409	179.644	185.899	196.148	214.262	204.896	208.216	187.879	243.475	211.637	263.703	252.216	218.247	205.149
c.119A	160.863	172.048	255.906	167.945	183.554	203.589	146.272	193.155	229.171	155.299	151.512	152.62	157.354	171.834	175.631	188.037	164.132	143.788	244.152	181.899	259.999	237.412	202.252	178.682
c.120T	171.164	172.08	236.514	204.5	215.882	218.351	167.154	184.966	229.189	170.076	190.655	189.393	208.207	183.34	172.255	200.009	182.979	177.362	225.957	207.738	250.373	231.654	220.965	193.126
c.121G	217.857	209.404	245.861	228.592	217.045	221.667	225.097	238.201	245.258	230.647	234.83	219.14	219.312	239.473	245.094	235.874	229.167	224.675	238.725	224.941	242.514	255.958	235.562	223.866
c.122T	148.103	146.605	196.718	162.583	201.642	188.072	153.422	189.738	180.409	178.591	171.033	163.336	162.551	157.631	155.88	163.487	156.002	148.367	186.691	177.605	234.881	272.767	209.716	187.406
c.123A	183.353	193.024	206.654	184.436	183.143	200.476	171.196	185.024	207.43	180.942	179.376	166.371	166.862	208.243	203.122	184.569	171.43	162.381	212.563	192.282	250.204	256.653	210.898	212.921
c.124A	209.416	196.442	261.721	194.866	250.005	237.703	199.398	208.455	245.844	218.2	217.943	169.489	197.355	185.17	190.865	223.515	201.187	183.138	271.178	211.961	253.946	236.949	237.69	204.947
c.125A	193.531	198.669	249.534	196.313	211.553	191.789	188.404	199.863	210.841	179.397	184.036	186.597	199.892	196.055	201.464	200.352	192.552	164.613	219.743	212.626	261.441	254.084	226.983	189.868
c.126A	208.645	212.9	253.337	211.528	208.772	194.852	174.765	209.403	243.794	179.354	192.375	178.449	215.046	186.379	191.936	212.272	190.111	184.751	221.626	221.543	240.108	263.345	225.873	197.19
c.127C	260.526	382.304	307.702	261.449	252.406	237.496	310.947	304.634	316.17	277.215	408.444	273.604	253.71	325.099	279.138	313.618	249.644	260.137	268.585	243.208	240.935	254.56	236.944	240.512
c.128A	233.841	220.868	255.997	196.717	192.617	197.169	194.867	195.066	213.383	186.395	199.673	199.631	206.205	193.295	208.251	206.816	204.186	189.466	254.866	193.065	250.334	243.027	215.065	207.183
c.129A	190.701	202.184	245.715	195.524	189.805	203.832	181.293	209.18	222.707	196.471	194.236	184.602	195.1	198.722	207.992	189.491	183.562	152.51	229.859	195.795	257.622	244.972	217.037	194.731
c.130G	229.846	228.645	239.042	226.62	227.612	243.327	233	224.97	245.247	222.118	221.221	216.978	215.384	230.2	245.647	238.127	222.023	240.369	232.666	237.607	250.303	232.672	228.338	236.001
c.131G	351.597	354.984	224.58	236.093	232.612	233.974	228.053	243.034	232.53	226	227.536	233.691	235.384	228.029	229.437	228.97	226.952	240.254	240.813	231.15	233.106	256.894	256.024	237.674
c.132T	169.053	185.389	239.84	212.775	219.282	230.554	158.097	225.098	214.031	175.466	207.3	116.804	169.566	168.981	175.103	219.074	182.217	206.107	268.936	222.727	241.622	264.742	226.92	203.274
c.133T	177.941	185.804	235.325	195.333	189.893	190.977	167.732	182.943	213.695	162.31	168.501	170.768	182.223	174.191	180.442	176.863	161.537	154.419	239.145	183.821	297.383	254.002	210.687	182.218
c.134T	182.459	183.371	256.634	192.91	204.746	223.302	179.467	201.231	252.176	181.714	187.008	134.306	148.558	184.115	181.383	205.959	178.755	143.627	226.719	195.478	263.49	253.614	214.963	200.391
c.135C	238.783	231.237	239.387	241.306	241.182	248.923	244.657	244.132	245.14	241.531	239.965	236.81	240.023	238.325	253.281	239.924	237.127	246.03	232.631	242.757	250.897	235.791	237.368	243.317
c.136A	217.857	215.446	249.419	204.782	199.759	213.88	199.51	215.906	217.082	201.136	205.988	204.589	201.719	202.754	211.533	206.536	220.662	203.09	273.438	209.152	255.359	249.181	229.897	202.656
c.137A	198.073	196.57	244.756	196.988	204.089	197.384	191.584	202.12	214.723	210.46	214.871	193.717	184.126	201.451	208.545	200.257	200.592	174.485	253.796	209.378	265.348	247.779	214.865	220.251
c.138T	214.457	217.482	219.31	209.918	210.661	207.217	198.455	195.855	209.831	200.375	210.109	200.109	201.237	212.368	215.109	201.494	193.673	181.182	201.394	203.237	254.649	245.366	212.983	221.696
c.139A	213.016	205.173	233.536	207.986	218.65	214.927	204.753	231.455	235.346	212.781	214.972	201.71	200.679	221.175	240.836	217.872	215.873	214.803	229.32	235.461	247.511	257.357	226.806	227.36
c.140A	118.489	150.229	177.797	174.565	181.632	166.119	146.294	190.053	170.472	175.445	171.402	116.253	133.571	163.957	184.396	166.645	165.633	135.966	156.456	173.419	218.336	261.701	213.89	214.712
c.141C	245.013	249.858	252.215	247.166	243.937	251.516	261.048	244.295	257.149	243.073	269.614	249.209	251.073	261.647	259.128	246.661	238.861	247.987	251.066	242.67	245.278	242.022	237.405	241.603
c.142C	243.424	241.319	232.653	236.087	215.806	242.731	236.277	241.152	250.169	232.198	242.8	234.169	233.458	236.155	241.424	236.007	240.736	223.525	219.135	231.144	240.909	240.151	238.512	230.072
c.143A	192.09	190.893	208.42	199.734	197.604	204.997	202.62	232.089	240.909	206.562	213.62	181.484	187.42	192.179	194.994	218.524	199.16	196.808	233.171	218.456	251.005	248.164	225.053	230.434
c.144G	225.899	225.003	241.218	241.925	216.944	230.971	217.222	226.573	231.502	246.158	245.231	226.021	233.404	223.191	232.813	232.225	238.53	240.254	244.921	231.705	244.4	233.063	221.56	226.843
c.145C	229.176	237.645	227.979	244.945	231.417	247.016	226.695	238.615	234.077	251.6	243.814	231.696	230.592	236.682	239.636	240.986	243.065	218.024	230.441	244.372	237.222	235.477	236.599	236.804
c.146C	239.03	233.606	235.029	238.159	225.28	233.045	225.575	225.543	247.697	240.736	234.729	215.222	214.191	228.804	240.742	233.535	239.988	227.781	256.209	227.045	239.738	250.431	235.165	231.94
c.147T	201.744	198.747	268.366	193.029	237.383	213.803	196.438	219.324	253.631	194.111	215.542	171.412	203.766	209.484	248.036	236.746	196.737	203.23	265.966	210.57	245.398	232.353	220.165	201.391
c.148G	249.132	239.489	258.996	252.128	235.076	252.084	265.08	242.633	254.451	250.023	268.565	243.379	250.614	258.36	255.776	245.484	247.584	253.695	249.911	235.004	236.639	233.761	223.853	236.661
c.149C	235.059	234.163	230.139	242.359	234.653	251.8	230.562	233.79	238.887	226.756	228.278	229.139	231.96	228.587	244.247	228.646	228.203	237.907	235.618	238.421	236.151	240.305	235.527	235.733
c.150T	193.802	205.904	247.94	207.241	255.939	246.363	178.912	218.026	242.447	181.675	206.423	195.401	215.834	207.499	198.664	235.917	211.107	234.066	268.14	225.788	246.628	217.712	235.624	220.418
c.151G	229.846	227.135	247.078	226.679	223.327	237.448	237.866	232.173	235.057	229.879	224.328	224.493	230.821	224.122	240.059	231.25	227.044	236.711	237.69	234.301	231.053	250.507	227.286	238.66
c.152T	152.893	177.087	238.462	197.561	205.668	221.817	184.76	235.5	209.421	179.347	211.623	137.435	165.791	192.799	218.016	203.195	194.845	166.917	195.669	205.106	242.869	256.486	229.312	211.686
c.153C	221.928	211.964	239.085	228.28	221.665	229.523	224.784	236.012	219.459	225.219	235.607	225.376	231.631	228.774	230.672	229.927	227.131	222.005	229.474	226.255	240.9	252.298	231.748	230.065
c.154T	182.407	176.389	248.383	213.137	205.826	225.583	169.66	225.664	256.722	183.25	213.989	173.013	183.438	185.139	193.853	222.439	193.236	200.399	290.631	232.801	262.755	250.108	211.492	185.122
c.155C	240.148	237.741	229.082	228.173	224.566	222.762	232.646	233.306	243.948	239.973	243.274	223.859	234.038	231.503	237.754	235.668	231.778	220.694	225.314	229.178	243.823	246.692	233.796	225.392
c.156T	202.938	213.219	253.515	206.858	199.456	206.709	186.103	202.699	224.151	185.589	208.586	162.297	187.366	202.444	213.122	216.346	183.823	172.346	219.726	229.726	240.154	244.736	233.187	218.928
c.157G	247.396	246.805	226.673	226.875	218.372	219.642	222.128	228.187	252.721	249.267	241.922	236.331	244.99	232.03	238.142	236.655	222.906	213.768	226.23	226.812	238.856	234.153	228.425	230.627
c.158G	200.431	211.311	230.318	226.783	218.372	216.452	207.877	228.027	237.212	222.109	232.939	215.544	222.682	215.035	228.167	247.3	222.134	226.631	228.404	224.025	238.347	237.733	237.389	228.387
c.159G	236.524	239.252	228.549	230.367	226.039	233.71	233.849	239.185	230.725	243.057	222.876	228.016	232.113	220.648	227.39	233.104	228.121	234.317	241.832	235.183	235.84	256.269	229.291	240.63
c.160G	217.51	223.556	241.808	227.871	229.799	243.827	242.35	235.242	230.368	232.977	235.168	221.936	233.71	224.804	258.152	235.259	231.684	240.692	251.1	230.614	232.896	238.514	234.605	236.597
c.161A	199.785	182.878	247.437	185.733	208.974	201.759	183.287	198.236	225.571	180.154	172.824	188.126	176.621	171.865	174.82	190.756	182.808	167.605	245.375	199.24	257.166	234.3	219.972	196.018
c.162T	144.703	148.64	211.134	189.927	205.169	239.534	149.944	189.09	222.726	179.368	195.719	148.702	167.442	184.736	205.452	193.355	157.384	157.734	192.836	192.096	222.368	269.886	211.071	204.619
c.163G	235.282	236.198	227.117	227.42	210.282	211.668	224.187	245.26	243.018	244.625	245.705	216.344	209.476	235.441	248.082	237.307	233.584	207.071	227.283	228.872	231.805	244.511	228.734	224.005
c.164A	208.545	197.698	233.917	194.127	204.151	202.944	176.592	226.211	222.651	197.204	225.268	169.5	185.615	191.838	201.747	216.425	192.561	163.119	232.812	232.974	237.877	248.313	232.038	224.916
c.165G	233.123	239.777	246.204	236.711	232.466	238.543	233.609	247.406	240.991	245.406	241.619	232.735	228.589	241.613	253.411	226.772	234.465	234.478	230.509	230.142	242.835	251.208	234.76	231.781
c.166C	222.722	236.628	238.846	242.785	238.982	238.495	234.542	234.94	246.086	243.836	233.176	230.656	235.636	234.604	227.519	241.536	229.047	230.659	228.37	252.082	235.499	251.908	242.552	228.788
c.167A	194.696	183.832	242.67	210.757	219.074	221.59	193.032	209.627	221.277	208.888	202.881	191.244	188.864	185.449	207.499	217.641	192.475	176.166	248.567	204.125	250.987	240.22	221.735	205.239
c.168T	192.661	199.925	238.262	206.551	244.917	250.344	185.272	225.34	239.706	184.029	192.41	193.717	203.897	203.684	222.086	209.422	191.299	204.931	252.778	215.961	253.715	253.692	227.561	205.147
c.169G	240.495	244.738	243.861	235.579	205.618	219.808	229.71	238.338	235.76	240.732	233.615	218.101	219.793	223.346	230.931	237.892	232.445	237.907	241.78	224.577	250.611	261.254	236.322	236.527
c.170G	217.186	218.404	239.615	235.879	219.889	206.62	230.403	235.97	229.554	233.738	235.032	233.452	237.867	231.224	234.178	228.012	235.095	239.104	231.493	228.465	233.351	223.174	228.575	229.027
c.171C	229.994	218.833	225.952	274.123	224.654	254.56	218.265	236.276	255.684	239.164	238.679	223.548	232.059	227.905	265.328	239.123	243.409	250.75	221.104	224.518	226.151	251.128	221.375	233.764
c.172A	165.058	167.484	237.739	214.108	227.34	194.284	173.529	212.413	224.986	174.725	189.54	173.73	182.07	195.559	201.393	208.235	176.342	170.16	238.126	197.653	256.557	242.475	203.002	196.063
c.173G	229.623	228.12	243.01	230.386	226.228	232.282	233.737	229.459	234.22	235.31	239.052	240.25	245.548	218.57	223.979	226.187	226.207	228.38	236.688	218.826	229.565	266.627	227.324	224.801
c.174T	143.262	160.502	211.178	149.878	158.456	162.381	114.892	168.757	172.787	123.419	153.702	88.9073	110.223	154.219	177.538	139.248	137.289	86.7653	136.712	142.114	223.146	258.426	244.11	223.011
c.175G	243.225	250.192	249.24	235.404	221.842	234.112	225.515	248.202	236.745	238.394	246.548	231.062	227.726	247.908	239.213	224.296	240.628	230.268	241.609	238.196	224.865	235.708	249.176	232.26
c.176C	226.717	213.744	220.828	229.715	219.465	228.662	213.11	223.384	234.53	226.758	225.847	223.381	231.402	201.575	220.532	221.529	220.939	197.912	212.802	217.756	228.499	286.87	245.001	235.681
c.177C	249.208	240.762	235.807	235.605	223.997	231.832	229.736	234.61	241.667	231.419	226.523	216.583	228.284	232.743	231.484	240.734	234.195	226.47	243.834	235.988	232.416	228.858	229.345	236.553
c.178A	211.204	220.28	241.18	195.432	206.787	221.991	185.018	231.178	244.003	191.036	212.268	164.292	195.199	203.219	215.721	200.242	194.649	185.693	206.418	220.548	259.28	250.267	224.015	209.198
c.179A	215.598	215.907	256.563	190.719	206.553	213.9	180.77	210.072	233.318	191.033	186.806	190.277	193.809	195.218	196.135	206.345	189.778	174.693	214.651	200.191	257.788	242.869	218.055	212.692
c.180G	229.276	228.677	229.07	243.713	218.429	235.902	247.326	251.016	252.359	246.178	247.259	243.929	250.11	243.008	247.435	236.484	239.952	248.263	243.92	230.75	246.37	239.996	239.372	242.694
c.181A	193.878	205.666	251.184	195.842	199.076	174.482	175.421	199.324	216.52	166.966	170.054	162.453	166.304	197.42	211.533	196.533	182.783	162.704	247.429	199.702	269.665	254.238	217.188	200.272
c.182A	158.504	158.818	213.775	156.211	155.846	174.356	131.639	175	238.38	142.087	151.578	121.117	145.057	137.752	149.411	166.124	147.854	106.347	195.601	162.367	232.007	304.769	211.357	194.959
c.183C	228.505	230.028	224.512	252.284	244.74	252.133	234.689	240.256	237.762	242.287	236.722	217.779	234.115	225.331	241.13	232.299	223.868	231.97	234.583	239.257	243.494	256.425	242.49	241.994
c.184G	243.672	252.752	239.126	244.478	252.451	250.206	234.851	239.233	246.71	229.08	241.887	237.932	256.599	225.982	251.329	243.017	243.225	248.747	248.978	224.722	238.718	233.918	228.086	231.793
c.185T	148.674	170.743	211.629	177.595	221.816	209.469	155.588	183.904	219.752	193.316	182.413	154.543	165.287	162.19	209.864	195.215	193.11	190.574	261.619	192.666	243.439	278.76	238.768	199.228
c.186C	228.952	215.971	229.89	232.819	201.333	213.928	215.559	228.433	221.682	232.203	227.975	223.059	230.515	223.78	235.931	226.574	224.723	225.044	233.445	223.555	245.034	239.45	232.922	247.445
c.187A	179.753	191.847	223.521	188.175	189.267	214.087	157.544	185.892	236.837	159.957	156.612	147.185	172.891	169.881	182.031	187.803	172.034	173.22	246.462	193.151	241.643	210.155	218.88	200.245
c.188G	231.211	227.595	241.011	236.466	237.276	259.324	246.401	229.909	254.024	243.848	248.913	231.051	236.423	230.138	249.447	233.676	237.459	247.389	241.832	236.291	244.105	236.024	238.655	241.733
c.189C	239.924	228.152	237.205	249.425	233.705	246.184	234.336	229.597	220.465	238.417	236.182	245.447	244.661	232.03	244.671	223.035	235.269	242.003	238.828	238.981	247.772	239.917	239.967	241.714
c.190T	173.323	198.715	232.14	203.358	216.394	212.159	174.694	230.897	243.021	173.156	189.066	167.255	202.65	182.503	210.452	218.294	186.904	162.958	219.487	213.262	263.387	268.17	220.969	206.813
c.191T	192.661	184.818	235.279	188.723	172.039	211.396	167.836	193.584	227.136	158.408	164.143	144.783	154.718	184.55	184.207	191.274	180.992	172.944	253.608	198.467	255.419	214.752	225.319	186.03
c.192C	228.929	226.213	237.364	236.657	227.334	240.069	239.221	237.312	237.816	249.297	236.217	239.044	248.414	226.882	239.8	237.321	232.948	246.582	232.717	237.438	242.321	246.694	234.806	240.16
c.193A	210.956	202.804	225.929	210.376	210.661	218.38	198.52	208.364	236.4	213.573	210.684	188.354	195.001	204.18	191.688	203.679	209.018	220.533	248.961	213.12	248.589	237.968	228.489	209.336
c.194A	216.145	220.074	226.131	214.012	219.377	223.976	203.54	213.153	233.263	199.601	202.916	201.304	205.548	201.7	202.051	220.205	208.789	214.595	262.303	213.279	253.953	249.027	229.903	212.746
c.195T	216.268	215.971	242.351	222.658	220.136	227.831	213.628	235.161	242.89	205.038	204.369	191.95	211.402	199.467	222.285	217.821	223.18	192.849	244.665	218.273	255.697	247.31	235.014	214.494
c.196C	235.606	232.287	233.952	241.021	233.092	239.355	237.395	239.009	239.597	226.792	229.226	233.608	233.534	222.695	218.555	238.55	237.939	237.814	239.915	229.126	242.142	238.362	244.254	238.895
c.197C	231.982	232.287	237.298	239.62	238.091	250.733	249.031	239.123	237.75	245.422	242.532	222.892	225.296	233.704	242.271	240.072	243.225	246.145	245.024	232.493	244.208	246.538	241.742	239.009
c.198T	213.339	222.411	230.043	206.109	215.983	201.073	202.876	216.441	213.863	214.332	203.017	206.429	204.761	186.286	191.065	211.769	208.825	211.052	248.909	210.813	249.538	233.292	228.43	211.375
c.199G	225.775	223.064	237.972	234.74	212.235	227.997	223.671	227.392	226.188	233.752	224.429	217.217	226.587	226.758	240.871	227.405	227.741	235.077	229.474	244.659	242.389	247.858	238.512	240.888
c.200C	225.799	214.333	225.919	236.321	231.038	256.252	214.91	239.735	233.74	245.381	224.53	232.101	228.765	217.702	223.814	223.803	224.307	242.809	227.403	226.1	229.686	241.315	238.713	226.665
c.201C	216.492	224.049	229.929	241.947	210.428	237.399	236.996	222.842	239.366	233.743	228.177	212.104	220.198	215.779	229.402	225.204	223.037	236.274	249.996	228.473	244.422	253.622	227.709	232.291
c.202A	191.767	197.825	252.584	189.365	219.642	228.468	183.496	220.273	230.718	194.118	194.302	179.561	197.737	185.666	208.346	211.397	208.641	159.597	229.945	215.773	246.695	243.646	228.62	200.08
c.203A	216.963	219.39	245.964	196.277	192.75	217.755	196.205	208.125	234.955	186.381	182.382	192.595	194.925	187.744	207.405	207.678	200.508	195.565	240.471	225.267	262.045	269.893	230.616	193.292
c.204G	229.375	246.901	235.442	232.816	237.32	235.354	235.774	242.064	241.195	236.089	225.443	243.929	236.423	229.363	240.318	240.205	252.144	241.888	246.975	242.065	245.65	241.241	243.927	232.861
For Figure 5e Chronic PQ treatment
	NUP156	NUP167	NUP168	NUP169	NUP170	NUP171	NUP172	NUP173	NUP174	NUP177	NUP192	NUP197	NUP213	NUP214	NUP215
c.100G	264.651	222.711	244.79	239.039	265.106	236.199	229.013	264.258	269.664	265.298	256.027	236.26	263.603	262.545	276.522
c.101A	182.112	208.791	113.989	248.724	247.869	183.645	197.905	258.659	227.373	271.016	190.444	241.935	251.792	243.829	250.699
c.102T	184.422	194.631	125.46	250.484	217.061	168.327	205.527	239.204	210.387	264.657	206.718	236.913	206.579	230.593	244.719
c.103G	241.744	237.294	207.13	244.88	247.64	236.869	219.717	247.944	251.242	255.195	237.227	239.685	248.002	255.702	254.166
c.104A	195.274	202.076	203.011	220.369	218.806	192.335	216.534	239.685	223.108	246.747	205.7	219.85	226.766	219.117	226.817
c.105A	158.203	192.21	154.904	199.284	221.514	187.602	220.03	242.819	211.535	235.657	180.191	224.703	218.235	223.659	250.049
c.106C	238.428	211.256	244.618	229.84	240.113	225.531	239.218	234.748	235.523	234.853	243.122	238.499	234.961	237.48	252.636
c.107T	215.393	195.559	262.071	232.051	221.047	182.354	166.645	210.702	215.127	237.065	226.544	223.424	208.262	218.912	273.532
c.108G	163.06	171.625	141.386	189.259	193.165	154.822	144.5	223.376	181.234	228.919	171.583	246.643	193.136	190.36	242.277
c.109A	65.6679	101.919	45.8512	96.3051	136.574	69.1619	119.338	147.079	120.884	165.814	70.013	208.135	124.933	122.69	244.096
c.110C	233.47	227.991	218.94	221.44	235.391	222.629	218.939	232.396	229.73	236.095	241.375	250.387	230.935	237.842	242.018
c.111G	186.039	195.323	197.881	202.327	210.167	200.599	245.269	201.079	206.191	213.718	192.812	212.328	206.529	204.262	225.213
c.112G	180.407	193.915	158.165	196.146	204.262	178.168	192.672	234.926	205.225	231.891	186.273	216.183	204.327	205.021	263.992
c.113C	129.201	116.084	99.443	92.164	152.98	77.6876	118.3	193.281	157.976	184.671	129.444	230.286	163.111	178.22	232.177
c.114C	255.115	240.68	224.077	217.146	257.588	223.529	218.026	259.726	251.344	258.327	248.729	227.022	253.005	254.436	291.716
c.115T	187.858	164.003	161.752	204.691	238.15	145.863	172.561	236.657	224.574	253.629	189.859	233.154	221.907	233.503	242.896
c.116T	227.116	201.447	228.694	217.291	222.608	220.798	196.173	206.715	211.185	215.737	245.967	237.309	215.261	228.717	235.808
c.117G	231.804	215.914	235.034	237.654	228.74	234.196	212.956	235.092	228.576	230.639	233.501	244.658	228.656	231.516	238.062
c.118A	229.381	231.196	279.196	232.918	229.03	204.596	245.248	203.594	219.552	211.44	1404.21	220.068	215.547	226.177	232.573
c.119A	203.111	215.08	229.717	229.152	207.206	222.981	205.589	164.997	206.698	190.86	251.883	221.382	205.108	216.755	255.065
c.120T	202.111	225.104	231.775	251.037	223.628	205.913	231.752	192.561	209.896	208.21	223.317	234.87	214.796	219.989	241.769
c.121G	223.916	211.929	260.027	205.719	229.386	212.207	234.147	228.215	224.854	232.257	223.967	226.857	230.004	227.862	255.674
c.122T	160.586	199.851	185.893	192.082	184.124	201.221	235.216	174.481	170.663	172.934	180.964	211.222	172.652	181.457	271.695
c.123A	202.815	201.142	206.269	208.296	192.978	196.365	202.078	170.087	191.845	179.614	209.536	223.724	195.89	199.453	256.035
c.124A	228.537	227.818	300.592	231.031	229.942	200.796	241.095	209.566	212.976	230.322	248.387	229.848	221.692	237.888	257.144
c.125A	227.758	243.357	260.367	231.116	222.754	207.024	241.915	192.254	215.267	211.573	265.544	231.019	218.926	236.661	265.187
c.126A	229.194	234.286	263.785	223.481	220.223	225.221	242.019	206.02	214.912	221.374	244.844	207.912	218.591	222.177	235.989
c.127C	232.243	222.064	232.123	213.575	233.82	217.765	229.858	222.781	230.241	224.922	233.097	228.899	231.249	232.354	247.692
c.128A	247.173	218.425	346.128	226.448	224.586	213.033	208.824	196.28	212.762	203.951	302.656	233.753	206.425	216.9	253.325
c.129A	225.582	227.329	330.722	236.285	220.36	225.907	218.188	197.093	213.559	211.696	252.803	218.767	216.885	218.236	233.829
c.130G	228.304	375.652	1242.96	430.595	233.47	261.205	479.967	257.562	221.827	245.773	250.487	232.735	227.439	261.741	252.683
c.131G	308.621	239.304	483.59	285.564	263.337	226.635	268.875	254.797	229.921	232.871	404.205	243.11	237.701	278.619	264.125
c.132T	233.982	294.557	277.134	336.366	260.826	344.683	301.382	229.004	239.266	241.291	239.181	206.411	238.336	256.656	251.392
c.133T	207.666	226.173	228.694	221.959	217.045	211.455	188.603	191.146	202.772	197.971	242.991	227.871	209.218	226.278	248.586
c.134T	211.175	215.627	258.139	243.725	219.346	225.482	210.603	178.953	206.604	198.125	233.369	209.264	204.887	217.156	238.523
c.135C	227.9	221.613	223.565	241.182	233.013	229.087	246.819	223.404	230.054	223.936	230.61	218.525	235.54	229.248	241.358
c.136A	219.284	241.959	265.845	226.235	218.135	237.482	228.278	190.673	208.626	196.415	249.902	219.823	209.191	219.841	230.105
c.137A	200.798	218.238	301.963	209.384	205.799	218.158	223.186	185.082	206.831	194.729	226.849	219.773	209.726	210.906	234.986
c.138T	216.977	207.667	212.433	214.927	204.832	199.733	213.879	201.281	201.04	209.203	226.713	210.634	202.967	204.831	260.905
c.139A	246.269	226.665	224.416	218.209	239.951	223.496	234.235	232.254	233.135	241.695	236.604	228.6	230.962	237.753	261.003
c.140A	161.285	162.899	208.146	174.279	180.23	189.196	177.653	212.731	177.029	205.991	173.554	247.1	174.45	174.55	252.724
c.141C	234.41	219.899	238.115	239.966	235.218	221.101	225.633	233.911	234.407	230.803	231.014	227.368	233.529	233.841	242.731
c.142C	237.025	242.786	258.144	220.513	233.048	241.079	247.695	225.248	228.859	224.136	241.22	237.692	224.065	230.481	231.063
c.143A	225.493	211.756	229.208	217.461	218.066	225.711	205.48	205.535	210.459	209.464	233.158	215.852	207.596	223.171	222.953
c.144G	223.188	226.728	219.968	220.768	216.88	198.866	218.872	208.927	218.035	216.338	215.844	234.744	220.352	218.328	229.478
c.145C	226.829	229.519	214.489	207.148	219.633	231.302	212.956	233.091	219.668	236.089	229.104	229.261	224.887	223.859	239.264
c.146C	219.732	212.407	225.275	234.253	227.014	236.199	236.672	214.781	227.179	216.205	217.072	229.771	221	221.702	253.112
c.147T	218.315	233.875	281.417	242.679	230.951	230.134	231.789	236.904	228.819	227.995	232.295	232.762	224.462	237.958	237.382
c.148G	217.204	239.454	297.855	197.863	214.695	228.409	245.16	210.851	213.949	206.367	204.293	220.713	219.522	215.52	238.353
c.149C	220.188	207.518	247.872	224.798	218.562	207.76	210.42	217.788	218.596	219.778	227.49	230.627	221.148	219.136	236.781
c.150T	239.204	232.709	223.559	228.14	235.449	217.913	227.547	215.226	233.355	225.963	254.196	225.171	235.116	240.528	238.387
c.151G	223.382	211.53	228.357	207.148	223.287	210.409	218.872	221.391	226.302	229.49	229.171	235.008	223.087	223.481	272.446
c.152T	199.283	204.483	209.857	227.732	237.334	240.761	211.511	214.518	211.707	236.8	218.26	238.703	223.059	218.187	248.42
c.153C	216.986	211.616	225.446	231.226	220.879	231.531	214.646	226.679	221.112	221.723	219.511	234.909	220.506	220.911	252.396
c.154T	207.953	239.155	243.072	237.892	236.885	214.349	227.584	194.732	223.048	218.193	229.655	249.903	231.494	229.285	225.482
c.155C	222.672	214.54	235.034	230.597	223.09	222.212	218.872	220.809	220.343	222.441	226.539	238.138	223.429	225.494	238.999
c.156T	247.567	222.459	224.757	208.134	227.322	213.916	230.865	210.718	223.401	221.195	267.916	216.444	226.603	239.421	230.535
c.157G	233.962	205.668	198.912	219.255	224.55	221.967	211.265	220.97	223.605	218.992	231.869	231.664	217.817	223.261	245.746
c.158G	207.08	227.652	203.704	211.9	217.952	233.518	225.685	207.617	215.147	205.908	212.368	236.011	212.521	208.292	241.984
c.159G	241.2	209.159	239.654	227.068	230.891	223.962	235.832	214.344	222.612	222.382	230.803	245.579	225.16	226.752	231.622
c.160G	222.346	212.723	215.347	207.148	230.536	228.866	223.097	224.944	227.231	226.213	230.121	237.247	231.687	224.341	227.574
c.161A	211.904	217.997	235.37	222.801	217.159	248.78	224.104	170.661	199.155	187.091	232.966	236.022	202.583	210.727	254.801
c.162T	181.15	192.491	172.541	202.081	193.286	187.242	164.887	175.355	189.331	195.709	177.315	228.562	191.759	199.833	232.595
c.163G	233.804	207.728	234.69	213.371	226.253	235.749	245.16	216.345	216.96	220.687	233.078	212.266	227.581	229.968	237.931
c.164A	216.271	231.666	273.37	212.683	215.651	163.871	225.043	200.91	213.067	210.626	237.106	231.211	206.361	210.172	248.328
c.165G	234.261	232.945	219.456	211.433	232.604	227.084	220.562	218.464	231.858	222.718	236.746	225.555	228.541	229.113	239.728
c.166C	225.522	238.053	211.75	225.597	227.715	223.3	225.685	226.788	218.894	221.319	226.31	237.708	222.693	229.81	241.949
c.167A	208.552	246.83	269.436	232.459	231.756	232.807	245.232	192.707	210.283	205.347	228.232	210.054	214.567	218.135	247.736
c.168T	236.626	231.7	239.994	253.596	240.912	237.262	205.537	215.541	236.275	232.898	248.224	248.72	246.282	251.149	249.095
c.169G	223.373	227.498	244.619	228.123	225.057	231.965	240.934	221.168	223.875	221.664	224.648	238.894	218.387	228.229	226.945
c.170G	215.204	223.253	221.679	199.003	217.962	224.419	226.53	223.327	223.059	227.19	214.663	242.269	220.957	218.673	228.697
c.171C	201.711	219.541	203.362	214.8	208.98	219.082	208.73	209.525	214.276	209.93	206.828	232.586	210.498	217.448	251.943
c.172A	198.031	235.949	244.442	233.225	209.981	207.899	238.56	203.986	211.945	216.464	217.21	218.897	215.082	206.584	229.593
c.173G	219.899	210.693	219.968	218.286	221.025	211.299	221.407	225.818	219.926	222.977	229.977	216.532	223.435	217	268.666
c.174T	168.463	193.796	207.287	201.554	159.552	153.833	189.615	131.393	142.515	153.704	197.154	256.895	142.981	153.701	241.3
c.175G	221.021	216.72	216.201	215.811	217.484	224.632	230.761	206.889	214.679	210.839	224.322	242.845	223.906	220.77	245.082
c.176C	203.57	214.289	210.378	221.525	213.309	216.629	228.246	224.059	207.603	220.705	201.029	226.822	213.212	212.28	239.173
c.177C	228.751	231.012	232.978	243.707	219.738	225.294	211.265	223.631	218.889	228.867	235.066	239.47	218.116	220.288	244.19
c.178A	231.504	229.899	233.487	224.144	223.828	244.578	226.676	185.227	223.234	192.136	260.763	219.523	219.92	228.35	255.1
c.179A	237.216	231.842	260.536	218.762	217.073	210.147	216.467	185.26	212.107	194.448	245.476	230.804	207.506	214.366	239.89
c.180G	224.409	220.99	260.54	213.575	233.816	227.771	223.097	232.108	230.487	229.539	235.776	239.224	226.324	227.961	254.073
c.181A	221.8	230.08	245.642	212.462	215.066	247.03	218.199	195.9	208.805	201.774	249.442	217.53	206.733	229.28	249.119
c.182A	190.749	200.545	201.984	181.293	185.94	205.202	204.786	175.597	168.79	189.597	206.678	238.768	186.163	200.144	242.173
c.183C	217.828	225.795	237.087	227.825	223.673	227.746	207.04	214.926	225.235	225.677	216.958	242.5	220.799	225.615	234.413
c.184G	223.066	221.019	226.815	226.269	225.31	217.071	230.792	214.186	216.767	221.328	224.485	236.111	219.875	216.524	242.99
c.185T	191.116	190.396	173.225	220.199	205.271	167.452	205.537	180.785	206.475	194.679	199.227	228.297	203.759	220.22	232.883
c.186C	219.293	235.432	217.056	206.187	220.069	233.747	216.336	227.621	219.072	220.487	221.029	229.656	224.483	219.307	257.119
c.187A	213.745	210.752	227.665	220.157	201.513	223.014	223.321	167.499	195.485	187.347	226.648	214.186	204.956	205.136	253.577
c.188G	227.128	241.192	218.086	244.336	234.23	214.43	237.517	233.447	232.864	239.547	228.297	227.878	234.848	232.707	236.467
c.189C	227.295	235.514	205.76	214.289	225.272	222.196	216.336	225.539	225.399	226.454	230.899	233.427	227.029	224.542	257.537
c.190T	230.895	211.934	232.97	240.664	233.875	213.875	197.117	197.13	229.623	235.25	258.374	232.298	229.418	246.061	245.256
c.191T	213.175	218.048	212.942	211.459	212.482	199.904	207.196	184.508	199.394	203.343	248.579	216.459	201.685	213.838	236.994
c.192C	234.419	226.053	224.934	246.309	242.797	233.976	236.619	233.301	235.021	232.22	238.734	239.34	237.016	239.331	237.005
c.193A	232.145	251.042	228.525	241.403	237.623	237.491	246.876	215.937	227.409	231	250.497	242.02	234.342	239.709	239.692
c.194A	242.34	240.265	263.79	262.327	235.738	248.829	241.795	205.15	224.051	228.682	256.575	239.436	232.118	247.039	246.594
c.195T	263.009	277.596	276.115	265.439	256.221	260.812	266.413	241.727	249.533	248.812	276.096	258.719	248.694	263.585	237.809
c.196C	240.946	225.873	269.271	241.182	242.617	251.763	251.049	242.575	232.731	240.419	242.497	231.353	236.54	237.823	238.918
c.197C	237.472	248.661	251.125	247.652	241.306	243.54	227.323	229.472	242.077	227.767	240.366	238.368	236.951	238.269	247.092
c.198T	267.597	263.159	328.496	265.405	257.668	264.81	255.421	251.983	262.384	272.141	291.853	237.623	255.457	270.399	235.37
c.199G	237.84	229.689	235.889	221.355	237.222	234.196	218.872	244.464	236.353	242.025	235.047	227.318	236.579	243.698	242.216
c.200C	216.634	217.636	216.714	227.655	221.607	227.289	219.774	213.224	210.847	209.958	214.145	228.535	217.71	220.358	237.895
c.201C	228.566	204.076	223.22	218.371	226.164	233.959	230.771	221.185	225.706	217.861	230.169	231.369	224.225	225.653	247.642
c.202A	214.876	216.168	272.175	231.116	218.387	241.464	207.196	204.645	218.547	225.621	223.384	230.689	208.62	218.53	262.648
c.203A	234.593	251.354	244.617	202.752	225.482	229.708	214.766	199.329	227.953	215.04	244.957	232.006	223.731	224.572	247.509
c.204G	241.096	217.668	275.604	211.433	234.412	214.43	218.872	238.549	236.66	235.17	245.292	238.203	236.929	233.934	240
For Figure 6a and 6b Duplex sequencing
	HUT-NC	NUP224	NUP228	NUP229	NUP230	NUP231	NUP232	NUP234	NUP236	NUP241	NUP242	NUP243	NUP244	NUP245	NUP246	NUP247	HUT-PQ	NUP224	NUP228	NUP229	NUP230	NUP231	NUP232	NUP234	NUP236	NUP241	NUP242	NUP243	NUP244	NUP245	NUP246	NUP247
100G	0	0	0	0	0	0	0	0	0	0	0	0	0	0	0	0	0	0	0	0	34.3407	0	0	0	9.6	0	32.1958	0	0	0	0	0
101A	0	0	0	0	0	0	0	0	0	0	0	0	0	0	13.05	0	0	0	0	0	0	0	0	0	0	0	0	214.592	0	0	0	0
102T	0	0	0	0	0	0	0	0	0	0	0	0	0	0	0	0	0	0	0	0	0	0	0	0	0	0	0	0	0	0	0	0
103G	0	0	0	0	0	0	0	0	0	0	0	0	0	0	0	0	0	0	0	0	0	0	0	22.5327	0	0	0	0	0	0	0	0
104A	0	0	0	0	0	0	96.5251	0	0	0	0	0	0	0	0	0	0	0	0	0	0	0	0	0	19.25	0	0	0	0	0	0	0
105A	0	0	0	0	16.7504	0	0	13.7552	0	0	0	0	0	0	0	0	0	0	0	0	0	0	0	0	0	0	0	0	0	0	0	0
106C	0	0	0	0	0	0	0	0	0	0	0	0	0	0	0	0	0	0	0	0	0	0	0	0	0	0	0	218.341	0	0	0	0
107T	0	0	0	0	0	0	0	0	0	0	0	41.0846	0	0	0	0	0	0	0	0	0	12.0308	0	0	9.7	0	0	0	0	0	0	0
108G	0	0	0	0	0	0	0	0	0	0	0	0	0	0	0	0	0	0	0	0	0	11.8455	0	0	9.6	0	0	0	0	0	0	0
109A	12.0656	0	0	0	0	0	0	0	0	0	0	40.8163	0	0	0	0	0	0	0	0	0	0	0	22.9148	0	0	0	0	0	0	0	0
110C	0	0	0	0	0	0	0	0	0	0	0	0	0	0	0	0	0	0	0	0	0	0	0	46.2321	0	0	0	0	0	0	0	0
111G	0	0	0	0	0	0	0	0	0	0	0	0	0	0	0	0	0	0	0	0	0	0	0	23.5738	0	0	0	0	0	0	0	0
112G	0	0	0	0	0	0	0	0	0	0	0	0	0	0	0	0	0	0	0	0	0	0	0	0	0	0	0	0	0	0	0	0
113C	0	0	0	0	0	0	0	0	0	0	0	0	0	0	0	0	0	0	0	0	0	0	0	0	0	0	33.2447	0	0	0	0	0
114C	0	0	0	0	0	0	0	0	0	0	0	0	0	0	0	0	0	0	0	0	0	0	0	0	0	0	0	0	0	0	0	0
115T	12.7226	0	0	0	0	0	0	0	0	0	0	0	0	0	0	0	0	0	0	14.9701	0	0	0	0	0	0	34.4116	0	0	0	0	0
116T	12.3977	0	0	0	0	0	0	0	0	0	0	0	0	0	0	0	0	0	0	0	0	0	0	0	0	0	0	0	0	0	0	0
117G	0	0	0	0	0	0	0	0	0	0	0	0	0	0	0	0	0	0	0	0	0	0	0	0	0	0	0	0	0	0	0	0
118A	0	0	0	0	0	0	0	0	0	0	0	0	0	0	0	0	0	0	0	0	0	0	0	0	0	0	0	0	0	0	0	0
119A	0	0	0	0	0	0	0	0	0	0	0	0	0	0	0	0	0	0	0	0	0	0	0	24.2248	0	0	0	0	0	0	0	0
120T	0	0	0	0	16.9895	0	0	0	0	0	0	0	0	0	0	0	0	0	0	0	0	0	0	0	0	0	0	0	0	0	0	0
121G	0	0	0	0	0	0	0	0	0	0	0	0	0	0	0	0	0	0	0	0	0	0	0	0	0	0	0	0	0	0	0	0
122T	0	0	0	0	0	0	0	0	0	0	0	0	0	0	0	0	0	0	0	0	0	0	0	0	0	0	0	0	0	0	24.4	32.05
123A	0	0	0	0	0	0	0	0	0	0	0	0	0	0	0	0	0	0	0	0	0	12.9938	0	0	12.35	0	35.0877	0	0	0	0	0
124A	0	0	0	0	0	0	0	0	0	0	0	0	0	0	0	0	0	0	0	0	0	0	0	0	0	0	0	0	0	0	0	0
125A	51.8269	0	0	0	0	0	0	0	0	0	0	0	0	0	0	0	46.3392	0	0	0	0	0	0	60.4595	23.6	0	0	0	0	0	0	32.65
126A	0	0	0	0	0	0	0	0	0	0	0	0	0	0	0	0	0	0	0	0	0	0	0	0	0	0	0	0	0	0	0	0
127C	0	0	0	0	0	0	0	0	0	0	0	0	0	0	0	0	0	0	0	0	0	0	0	28.2965	0	0	0	0	0	0	0	0
128A	0	0	0	0	0	0	0	0	0	0	0	46.5116	0	0	0	0	0	0	0	0	0	0	0	0	10.25	0	0	0	0	0	0	0
129A	0	0	0	0	0	0	0	0	0	0	0	0	0	0	0	0	0	0	0	0	0	0	0	0	9.85	0	0	0	0	0	0	0
130G	0	0	0	0	0	0	93.2836	14.9925	0	0	21.0881	177.305	0	0	0	0	0	0	0	28.9603	36.1011	12.0192	0	366.492	138.5	70.9824	0	284.091	0	0	0	62.2
131G	12.276	0	0	0	0	0	183.15	73.8771	0	11.8231	0	86.6551	0	0	0	0	0	15.15	0	0	35.8423	0	0	50.6842	18.45	14.1844	69.1085	0	0	0	23.75	92.15
132T	0	0	0	0	0	0	0	0	0	0	0	0	0	0	0	0	0	0	0	0	0	0	0	0	0	0	34.459	0	0	0	0	0
133T	0	0	0	0	0	0	0	0	0	0	0	0	0	0	0	0	81.0373	0	0	0	0	0	0	0	0	0	34.626	0	0	0	0	0
134T	0	0	0	0	0	0	0	0	0	0	0	0	0	0	0	0	0	0	0	0	0	0	0	0	8.55	0	0	0	0	0	0	0
135C	0	0	0	0	0	0	0	0	0	0	0	0	0	0	0	0	0	0	0	0	0	11.3276	0	0	0	0	0	0	0	0	0	0
136A	0	0	0	0	0	0	0	0	0	0	0	0	0	0	0	0	0	0	0	0	0	0	0	0	0	0	0	0	0	0	0	0
137A	0	0	0	0	0	0	0	0	0	0	0	0	0	0	0	0	0	0	0	0	0	0	0	0	0	0	0	0	0	0	0	0
138T	24.4858	0	0	0	0	0	91.2409	14.4676	0	0	0	215.146	0	0	0	0	39.0625	0	0	0	35.3357	32.265	0	0	0	141.483	34.8675	0	0	0	0	26.85
139A	0	0	0	0	0	0	0	0	0	0	0	0	0	0	0	0	0	0	0	14.476	0	0	0	22.9991	0	0	69.4444	0	0	0	0	0
140A	0	0	0	0	0	0	0	0	0	0	0	0	0	0	0	0	0	0	0	0	0	0	0	0	0	0	0	0	0	0	0	0
141C	12.0627	0	0	0	0	0	0	0	0	0	0	0	0	0	0	0	0	0	0	0	0	0	0	0	0	0	0	0	0	0	0	0
142C	0	0	0	0	0	0	0	0	0	0	0	0	0	0	0	0	0	0	0	0	0	0	0	22.6963	0	0	0	0	0	0	0	0
143A	0	0	0	0	0	0	0	0	0	0	0	43.1779	0	0	0	0	0	0	0	0	0	0	0	0	0	0	0	0	0	0	0	0
144G	0	0	0	0	0	0	0	0	0	0	0	0	0	0	0	0	0	0	0	0	0	0	0	0	0	0	0	0	0	0	0	0
145C	0	0	0	0	0	0	0	0	0	0	0	0	0	0	0	0	0	0	0	0	0	0	0	0	0	0	0	0	0	0	0	0
146C	0	0	0	0	0	0	0	0	0	0	0	0	0	0	0	0	0	0	0	0	0	0	0	0	0	0	0	0	0	0	23.15	0
147T	0	0	0	0	0	0	0	27.3598	0	0	0	0	0	0	0	0	36.5497	0	0	0	0	0	0	0	0	0	0	0	0	0	0	0
148G	0	0	0	0	0	0	0	0	0	0	0	0	0	0	0	0	0	0	0	0	0	0	0	22.4316	6.85	0	0	0	0	0	0	0
149C	0	0	0	0	0	0	0	0	0	0	0	0	0	0	0	0	0	0	0	14.3349	0	0	0	22.2618	6.8	0	34.5066	0	0	0	0	0
150T	0	0	0	15.1976	0	0	0	0	0	0	0	0	0	0	0	0	0	0	0	0	0	0	0	0	0	0	0	0	0	0	0	0
151G	0	0	0	0	0	0	0	0	0	0	0	0	0	0	0	0	0	0	0	0	0	0	0	0	6.65	0	0	0	0	0	0	0
152T	0	0	0	0	0	0	0	0	0	0	0	0	0	0	0	0	0	0	0	0	0	9.72006	0	0	0	0	0	0	0	0	0	0
153C	0	0	0	0	0	0	0	0	0	0	0	0	0	0	0	0	34.8189	0	0	0	0	0	0	0	0	0	0	0	0	0	0	0
154T	0	0	0	0	0	0	0	0	0	0	0	0	0	0	0	0	0	0	0	0	0	0	0	22.1926	0	0	0	0	0	0	22.75	0
155C	0	0	0	0	0	0	0	0	0	0	0	0	0	0	0	0	0	0	0	0	0	0	0	0	0	0	0	0	0	0	0	0
156T	0	0	0	0	0	0	0	0	0	0	0	0	0	0	0	0	0	0	0	0	0	0	0	0	0	0	0	0	0	0	0	0
157G	0	0	0	0	0	0	0	0	0	0	0	0	0	0	0	0	0	0	0	0	0	0	0	22.0653	6.4	0	0	232.558	0	0	0	0
158G	0	0	0	0	0	0	0	0	0	0	0	0	0	0	0	0	0	0	0	0	0	0	0	22.0361	0	0	0	0	0	0	0	0
159G	0	0	0	0	0	0	0	0	0	0	0	0	0	0	0	0	0	0	0	0	0	0	0	22.0361	0	0	0	0	0	0	0	0
160G	11.3792	0	0	0	0	0	0	0	0	0	0	0	0	0	0	0	0	0	0	0	0	0	0	0	0	0	0	0	0	0	0	0
161A	0	0	0	0	0	0	78.4929	0	0	0	0	0	0	0	0	0	0	0	0	0	0	0	0	0	0	0	0	234.742	0	0	0	0
162T	0	0	0	0	0	0	0	0	0	0	0	0	0	0	0	0	0	0	0	0	0	0	0	0	6.25	0	0	0	0	0	0	0
163G	0	0	0	0	0	0	0	0	0	0	0	0	0	0	0	0	0	0	0	0	0	0	0	21.7486	0	0	0	0	0	0	0	0
164A	0	0	0	0	0	0	0	0	0	0	0	0	0	0	0	0	0	0	0	0	0	0	0	0	0	0	0	0	0	0	0	0
165G	0	0	0	0	0	0	0	0	0	0	0	0	0	0	0	0	0	0	0	0	0	0	0	0	0	0	0	0	0	0	0	0
166C	0	0	0	0	0	0	0	0	0	0	0	0	0	0	0	0	33.2889	0	0	0	0	0	0	0	6.2	0	0	0	0	0	0	0
167A	0	0	0	0	0	0	0	0	0	0	0	0	0	0	0	44.3	0	0	0	0	0	0	0	0	0	0	0	0	0	0	22.6	0
168T	22.5938	0	0	0	0	0	0	13.0276	0	0	0	0	0	0	0	0	0	0	0	0	0	0	0	0	0	0	0	0	0	0	0	0
169G	0	0	0	0	0	0	0	0	0	0	0	0	0	0	0	0	0	14.1	0	0	0	0	0	0	0	0	33.6927	0	0	0	0	0
170G	0	0	0	0	0	0	0	0	0	0	0	0	0	0	0	0	0	0	0	0	0	0	0	0	6.25	0	0	0	0	0	0	0
171C	11.3895	0	0	0	0	0	0	0	0	0	0	0	0	0	0	0	0	0	0	0	0	0	0	21.6076	0	0	0	0	0	0	0	0
172A	0	0	0	0	0	0	0	0	0	0	0	0	0	0	0	0	0	0	0	0	0	0	0	0	0	0	0	0	0	0	0	0
173G	0	0	0	0	0	0	0	0	0	0	0	0	0	0	0	0	0	0	0	0	0	0	0	21.5517	0	0	33.9674	0	0	0	0	26.7
174T	0	0	0	0	0	0	0	0	0	0	0	0	0	0	0	0	0	0	0	0	0	0	0	21.561	0	0	0	0	0	0	0	0
175G	0	0	0	0	0	0	0	0	0	0	0	0	0	0	0	0	0	0	0	0	0	0	0	0	6.2	0	0	0	0	0	0	0
176C	0	0	0	0	0	0	0	0	0	0	0	0	0	0	0	0	0	0	0	0	0	0	0	0	0	0	0	0	0	0	0	0
177C	0	0	0	0	0	0	0	0	0	0	0	0	0	0	0	0	0	0	0	0	0	0	0	0	0	0	34.0368	0	0	0	0	0
178A	0	0	0	0	0	0	0	0	0	0	0	0	0	0	0	0	0	0	0	0	0	0	0	21.8341	0	0	0	0	0	0	0	0
179A	0	0	0	0	0	0	0	0	0	0	0	0	0	0	0	0	0	0	0	0	0	0	0	0	0	0	0	0	0	0	0	0
180G	0	0	0	0	0	0	0	0	0	0	0	0	0	0	0	0	0	0	0	0	0	0	0	21.7108	0	0	0	0	0	0	0	0
181A	0	0	0	0	0	0	0	0	0	0	0	0	0	0	0	0	0	0	0	0	0	9.48047	0	21.901	0	0	0	0	0	0	0	0
182A	0	0	0	0	0	0	0	0	0	0	0	0	0	0	0	0	0	0	0	0	0	0	0	0	0	0	0	0	0	0	0	0
183C	0	0	0	0	0	0	0	0	0	0	0	0	0	0	0	0	0	0	0	0	0	0	0	0	0	0	0	0	0	0	0	0
184G	0	0	0	0	0	0	0	0	0	0	0	0	0	0	0	0	0	0	0	0	0	0	0	0	0	0	0	0	0	0	0	0
185T	0	0	0	0	0	0	0	0	0	0	0	0	0	0	0	0	0	0	0	0	0	0	0	21.8818	0	0	0	0	0	0	0	0
186C	0	0	0	0	0	0	0	12.8139	0	0	0	0	0	0	0	0	0	0	0	0	0	0	0	0	0	0	0	0	0	0	0	0
187A	0	0	0	0	0	0	0	0	0	0	0	0	0	0	0	0	0	0	0	0	0	0	0	0	0	0	0	0	0	0	0	0
188G	0	0	0	0	0	0	0	0	0	0	0	0	0	0	0	0	0	14.2	0	0	0	0	0	44.0141	6.35	0	0	0	0	0	0	0
189C	0	0	0	0	0	0	0	0	0	0	0	0	0	0	0	0	0	0	0	0	0	0	0	22.1141	6.4	0	0	0	0	0	0	0
190T	11.4233	0	0	0	0	0	0	12.8535	0	0	0	0	0	0	0	0	0	0	0	0	0	0	0	21.9394	0	0	0	0	0	0	0	0
191T	11.3999	0	0	0	0	0	0	0	0	0	0	0	0	0	0	0	0	0	0	0	0	0	0	0	0	0	0	0	0	0	0	0
192C	0	0	0	0	0	0	0	0	0	0	0	0	0	0	0	0	0	0	0	0	0	0	0	0	0	0	0	0	0	0	0	0
193A	0	0	0	0	0	0	0	0	0	0	0	0	0	0	0	0	0	0	0	0	0	0	0	0	0	0	0	0	0	0	0	0
194A	0	0	0	0	0	0	0	0	0	0	0	0	0	0	0	0	0	0	0	0	0	0	0	0	12.9	0	34.2231	0	0	0	0	0
195T	0	0	0	0	0	0	0	0	0	0	0	0	0	0	0	0	0	0	0	0	0	0	0	22.0361	19.3	0	0	0	0	0	22.05	0
196C	0	0	0	0	0	0	0	0	0	0	0	0	0	0	0	0	0	0	0	0	0	0	0	22.1435	0	0	0	0	0	0	0	0
197C	0	0	0	0	0	0	0	0	0	0	0	0	0	0	0	0	0	0	0	0	0	0	0	0	12.9	0	0	0	0	0	0	0
198T	0	0	0	0	0	0	0	0	0	0	0	0	0	0	0	0	0	0	0	0	0	0	0	22.1141	0	0	0	0	0	0	0	0
199G	0	0	0	0	0	0	0	0	0	0	0	0	0	0	0	0	0	0	0	0	0	0	0	0	0	0	33.8524	0	0	0	0	0
200C	0	0	0	0	0	0	0	0	0	0	0	0	0	0	0	0	0	0	0	0	0	0	0	0	6.5	0	0	0	0	0	0	0
201C	0	0	0	0	0	0	0	0	0	0	0	0	0	0	0	0	0	0	0	0	0	0	0	0	0	0	0	0	0	0	0	0
202A	0	0	0	0	0	0	0	0	0	0	0	0	0	0	0	0	0	0	0	0	0	0	0	0	0	0	0	0	0	0	0	0
203A	0	0	0	0	0	0	0	0	0	0	0	0	0	0	0	0	0	14.25	0	0	0	0	0	0	13.05	0	0	0	0	0	21.8	0
204G	0	0	0	0	0	0	0	0	0	0	0	0	0	0	0	0	0	0	0	0	0	0	0	0	0	13.5943	33.6247	0	0	0	0	0

## Sheet: Table S5
Supplementary Table S5. RNA sequencing data
RNA_SEQ For MM+LM vs MM-LM (For Fig. 5e-5h)								RNA_SEQ For PQ vs Control (For Fig. 3)
SYMBOL	baseMean	log2FoldChange	lfcSE	stat	pvalue	padj		SYMBOL	baseMean	log2FoldChange	lfcSE	stat	pvalue	padj
DUSP9	47.7006	8.80889	3.41703	2.57794	0.00993926	0.0763386		RNU1-2	3.65523	5.37751	1.3393	4.01515	5.94078e-05	0.187405
BPIFB2	28.4134	8.05957	3.91007	2.06124	0.0392805	0.175988		RNVU1-6	4.2113	4.8076	1.40554	3.42046	0.000625155	0.986044
NOTUM	55.3379	8.0541	3.06441	2.62827	0.00858195	0.0702418		RNU5A-1	37.2483	4.69454	1.07832	4.35356	1.33942e-05	0.063379
FGG	25.572	7.90655	3.91043	2.02191	0.0431855	0.185097		GDF15	6906.76	4.58416	0.693284	6.61224	3.78537e-11	1.0747e-06
AMN	13.58	6.84576	1.70469	4.01584	5.92351e-05	0.00268682		RNU5E-4P	2.01833	4.51456	1.64378	2.74646	0.00602421	0.999952
PGC	44.2644	6.77104	2.94902	2.29603	0.021674	0.123616		RNU5D-1	5.09195	4.34254	1.37144	3.1664	0.00154336	0.999952
KRT86	10.768	6.69692	1.57819	4.24343	2.20132e-05	0.00129524		RNVU1-18	2.74173	4.17862	1.48125	2.821	0.00478735	0.999952
CYP2W1	9.63094	6.46584	3.18658	2.02908	0.0424497	0.18367		MAP4K1	1.55266	4.14438	1.5881	2.60964	0.00906368	0.999952
AKR1B10	18.1653	6.42562	3.14277	2.04457	0.040897	0.17969		RP11-225H22.4	1.4903	4.09552	1.75619	2.33205	0.019698	0.999952
ORM2	18.1492	6.40368	2.45058	2.61313	0.00897169	0.0720301		RNU12	49.9052	3.89196	0.649397	5.99319	2.05765e-09	2.92093e-05
A1CF	7.83481	6.02877	1.99303	3.02492	0.00248696	0.0326378		RNU1-1	1.29687	3.88462	1.7835	2.17808	0.0293998	0.999952
F2	41.9039	5.87472	2.83662	2.07103	0.0383562	0.174031		RNU4ATAC	6.73396	3.72442	1.15485	3.22503	0.00125961	0.999952
DLK1	35.4448	5.58344	1.3336	4.18675	2.82975e-05	0.00156795		IGLON5	2.02226	3.70018	1.77826	2.08079	0.0374534	0.999952
PKD1P5	5.85763	5.55933	1.83283	3.03319	0.00241983	NA		SNORD3B-2	29.5748	3.66581	0.682574	5.37057	7.84863e-08	0.000742768
FOXA1	15.8215	5.54755	2.50947	2.21065	0.0270603	0.140712		RP11-160E2.6	4.80179	3.54401	1.47326	2.40557	0.0161475	0.999952
CSPG4P8	4.38619	5.32043	1.78696	2.97736	0.00290745	NA		TCERG1L	2.8765	3.45852	1.67446	2.06546	0.0388794	0.999952
GPX2	58.4239	5.31962	2.33132	2.2818	0.022501	0.126435		SLC52A1	5.43651	3.39243	1.23817	2.73988	0.00614618	0.999952
LLNLR-276H7.1	5.00615	5.30186	2.04133	2.59726	0.00939717	NA		MT3	16.5455	3.29303	1.52604	2.15789	0.0309363	0.999952
SPINK2	4.62132	5.28858	1.80474	2.93038	0.00338546	NA		PVRL4	9.271	3.2884	1.09351	3.0072	0.00263669	0.999952
RP11-496I9.1	4.14097	5.22052	1.80262	2.89607	0.00377869	NA		CYP3A7	12.8292	3.12404	1.12087	2.78714	0.00531749	0.999952
PROC	15.2642	4.96075	2.45143	2.02362	0.0430095	0.1846		ABCA12	3.00143	2.91688	1.33734	2.18111	0.0291749	0.999952
RN7SL274P	3.8375	4.96027	2.44259	2.03074	0.0422809	NA		RBP4	3.70674	2.74165	1.33328	2.05632	0.0397519	0.999952
CNTF	3.8375	4.96027	2.44259	2.03074	0.0422809	NA		TNFSF9	9.91033	2.56897	0.849983	3.02238	0.00250793	0.999952
RASSF10	2.9951	4.96026	2.14111	2.31667	0.0205215	NA		NLRP3	6.11634	2.41967	0.953431	2.53786	0.0111533	0.999952
FBXO2	32.8592	4.95782	2.00356	2.47451	0.0133418	0.0905334		RRAD	175.772	2.35211	0.633024	3.71567	0.000202662	0.523071
KIR2DS4	16.9113	4.94829	1.41236	3.50356	0.000459076	0.0110362		RP1-102K2.8	5.21603	2.33319	1.1432	2.04093	0.0412573	0.999952
RP3-402G11.26	6.02664	4.94267	1.74593	2.83097	0.00464067	0.0482354		LINC00472	4.34699	2.31609	0.99026	2.33887	0.0193422	0.999952
GAPDHP38	3.89922	4.93055	2.23663	2.20445	0.0274926	NA		MYH16	26.1056	2.25417	0.797444	2.82675	0.00470233	0.999952
SAP25	2.89439	4.91691	2.09735	2.34435	0.0190604	NA		AP000692.10	6.1493	2.22349	1.08915	2.04149	0.041202	0.999952
RP11-156K13.3	7.37417	4.91225	1.87457	2.62046	0.00878104	0.0709933		RP11-204L24.2	4.79936	2.19335	1.07281	2.0445	0.0409045	0.999952
SLC39A5	7.52042	4.90341	1.80032	2.72362	0.006457	0.0589894		ASPA	9.03131	2.13873	1.08917	1.96363	0.0495731	0.999952
EPS8L3	6.90908	4.83963	1.97199	2.45418	0.0141205	0.0935878		LINC00574	3.20048	2.13553	1.07492	1.98668	0.0469578	0.999952
ORM1	15.9367	4.77599	1.6668	2.86537	0.00416524	0.0451234		CDKN1A	13819	2.13228	0.423793	5.03141	4.86892e-07	0.00345584
C10orf95	2.50465	4.70852	2.2309	2.11059	0.0348076	NA		FAM57B	5.47679	2.05079	0.846548	2.42253	0.0154127	0.999952
RBP4	86.8963	4.67845	2.25564	2.07411	0.0380692	0.173456		LINC00968	7.24101	2.0333	1.03707	1.96062	0.0499239	0.999952
H19	245.962	4.6718	0.81087	5.76146	8.33889e-09	3.86136e-06		HKDC1	12.7862	2.00798	0.890582	2.25468	0.0241531	0.999952
TOB2P1	3.33347	4.65091	2.04093	2.27882	0.0226776	NA		LIF	216.321	2.00286	0.678565	2.95161	0.0031612	0.999952
C2orf72	6.03046	4.61528	2.12365	2.17327	0.0297599	0.148914		GREB1	90.8812	1.98512	0.731489	2.71381	0.00665153	0.999952
CTC-479C5.10	4.68811	4.61304	1.7835	2.58651	0.0096954	NA		VWCE	11.0453	1.95526	0.808046	2.41974	0.0155316	0.999952
TBC1D3L	18.0888	4.60167	1.07017	4.29992	1.70858e-05	0.00108498		RSPO3	241.711	1.94153	0.739426	2.62573	0.00864636	0.999952
RP11-70L8.4	6.09219	4.58707	1.98487	2.31101	0.020832	0.12022		BTG2	216.454	1.89926	0.448773	4.2321	2.31516e-05	0.0938998
RP11-274A11.4	3.18633	4.5826	2.13489	2.14652	0.0318314	NA		RP11-428J1.4	4.44807	1.88801	0.880748	2.14364	0.0320615	0.999952
AC002059.10	2.28478	4.58081	2.26404	2.02329	0.0430437	NA		PTPRR	12.3217	1.84946	0.791083	2.33789	0.0193931	0.999952
MIR3648-2	20.9927	4.56649	1.25368	3.64247	0.000270036	0.00793049		RGS16	38.4162	1.80725	0.833609	2.16798	0.0301599	0.999952
MFAP2	39.8637	4.56483	0.860593	5.30429	1.13113e-07	3.17244e-05		IER3	2779.46	1.77731	0.639271	2.78021	0.00543233	0.999952
RP3-467L1.4	2.53762	4.5575	2.04651	2.22696	0.0259498	NA		INHBA	4768.4	1.77021	0.696864	2.54025	0.0110773	0.999952
RP1-122P22.4	2.5089	4.5398	1.99086	2.28032	0.0225888	NA		TNFRSF10C	28.4849	1.65478	0.570206	2.90207	0.00370702	0.999952
RP1-102E24.1	3.07556	4.53649	2.22739	2.03668	0.0416819	NA		ATF3	188.033	1.64079	0.561755	2.92082	0.00349108	0.999952
CTC-260F20.3	2.84379	4.53557	2.05412	2.20804	0.0272417	NA		TMEM217	23.1221	1.63707	0.636692	2.57122	0.0101342	0.999952
RP11-57H14.2	2.17905	4.51401	2.27093	1.98773	0.0468412	NA		RP11-217B7.2	6.24605	1.60648	0.724189	2.21832	0.0265332	0.999952
METTL7B	3.00115	4.49279	2.26686	1.98194	0.0474855	NA		FAM19A3	7.33056	1.59212	0.798068	1.99496	0.0460467	0.999952
RP11-536G4.2	3.00115	4.49279	2.26686	1.98194	0.0474855	NA		SNORD3A	20.3226	1.56376	0.45594	3.42975	0.000604144	0.986044
CYP2C9	4.48873	4.4837	2.02735	2.21161	0.0269937	NA		CABP1	20.4656	1.54791	0.616956	2.50894	0.0121094	0.999952
PAH	24.1027	4.47309	1.46009	3.06357	0.00218716	0.0300208		SYN1	23.4991	1.54358	0.63	2.45012	0.0142807	0.999952
SERPINC1	11.1308	4.45771	1.81352	2.45804	0.0139696	0.0929388		NRROS	65.3447	1.52534	0.645439	2.36327	0.0181147	0.999952
NKAIN1	4.67649	4.41047	1.71703	2.56866	0.0102092	NA		GAS6-AS1	8.237	1.52506	0.600502	2.53963	0.0110968	0.999952
PAEP	4944.07	4.40492	1.93417	2.27743	0.0227608	0.127122		THSD1	244.232	1.50633	0.612451	2.4595	0.0139129	0.999952
ABCC2	41.4173	4.3928	1.9433	2.26049	0.0237909	0.130551		OSGIN1	146.587	1.48235	0.537897	2.75583	0.0058543	0.999952
HNF1A	5.43934	4.39126	1.92551	2.28057	0.0225736	NA		RP3-510D11.2	18.665	1.42954	0.489413	2.92093	0.00348983	0.999952
HMGN2P20	2.30172	4.39122	2.05287	2.13906	0.0324306	NA		LYL1	46.3704	1.41602	0.453104	3.12516	0.00177706	0.999952
SLC23A1	5.31499	4.38327	1.759	2.49191	0.012706	NA		AQP11	47.869	1.41257	0.426939	3.3086	0.000937642	0.999952
KCNQ5	2.59354	4.37528	2.18413	2.00321	0.0451548	NA		WDR63	22.0254	1.39057	0.54541	2.54958	0.0107853	0.999952
FGB	12.829	4.3742	1.67162	2.61675	0.00887725	0.0715109		GADD45A	1748.69	1.38011	0.492436	2.80261	0.0050691	0.999952
AC018766.6	3.96177	4.36747	1.8466	2.36514	0.0180231	NA		AC002310.12	8.63017	1.37809	0.650167	2.11959	0.0340407	0.999952
CTD-3065J16.6	2.26536	4.36395	2.07614	2.10195	0.0355579	NA		NGF	141.723	1.37579	0.695103	1.97926	0.0477863	0.999952
FAHD2CP	7.10753	4.35759	1.53324	2.84207	0.00448214	0.0471074		MAMDC2	143.111	1.31694	0.587712	2.24079	0.0250394	0.999952
LBHD1	5.00631	4.33669	1.65643	2.61809	0.00884244	NA		BBC3	237.405	1.31526	0.454754	2.89224	0.003825	0.999952
ZNRF2P1	2.54617	4.29599	2.08424	2.06117	0.0392865	NA		LINC01569	7.34601	1.28209	0.640403	2.002	0.0452846	0.999952
C4A	2.16391	4.28673	2.09578	2.04542	0.040814	NA		MCTP2	17.2776	1.28095	0.613491	2.08797	0.0368004	0.999952
DLX2	9.77606	4.24415	1.69907	2.49793	0.0124922	0.0870831		C22orf23	58.4841	1.27097	0.560847	2.26616	0.0234414	0.999952
GNLY	1887.53	4.2415	1.32086	3.21117	0.00132197	0.0218313		TMEFF1	10.8339	1.27058	0.575241	2.20877	0.0271904	0.999952
PTCHD4	9.42593	4.23924	1.6889	2.51007	0.0120708	0.0853362		MMP25-AS1	9.98989	1.26656	0.595595	2.12656	0.0334571	0.999952
ANKRD55	20.0117	4.23075	1.26538	3.34347	0.000827385	0.0162275		FAM132A	15.278	1.25733	0.584491	2.15115	0.0314642	0.999952
FAM72A	2.4354	4.20693	2.13467	1.97076	0.0487512	NA		FAM167A	84.8203	1.2503	0.431066	2.90049	0.00372574	0.999952
CTA-339C12.1	11.2615	4.19716	1.1727	3.57906	0.000344829	0.00934751		TNFRSF10A	92.2677	1.24884	0.477012	2.61805	0.00884331	0.999952
KRT81	12.7324	4.18591	1.43809	2.91075	0.0036056	0.0409413		DUSP5	1283.88	1.23805	0.558613	2.2163	0.026671	0.999952
RP5-1071N3.1	3.5813	4.18276	1.87455	2.23134	0.0256586	NA		FDXR	686.629	1.23412	0.385072	3.2049	0.00135109	0.999952
FOXQ1	33.9857	4.17228	1.17069	3.56395	0.000365317	0.00965078		C11orf96	105.265	1.21968	0.596191	2.04578	0.0407776	0.999952
KLB	11.7128	4.16483	1.51527	2.74857	0.00598552	0.0562077		RP11-363E7.4	38.292	1.21763	0.45374	2.68354	0.00728465	0.999952
PDXP	4.7493	4.15369	1.89382	2.19328	0.0282869	NA		FOLR3	66.0194	1.21004	0.461251	2.62338	0.0087061	0.999952
APOBEC3B	4.40424	4.13173	1.81133	2.28105	0.0225454	NA		FST	684.176	1.2099	0.604491	2.00152	0.0453359	0.999952
CCL20	19.6716	4.12778	1.47982	2.78938	0.00528088	0.0519993		TMCC1-AS1	31.1275	1.19312	0.555632	2.14732	0.031768	0.999952
COL9A3	49.139	4.11867	1.09533	3.76021	0.000169774	0.00584244		ADCY1	28.232	1.19302	0.564725	2.11257	0.0346373	0.999952
TRH	8.52074	4.10167	1.5138	2.70951	0.0067382	0.060282		LINC00475	11.2473	1.19103	0.519423	2.29298	0.0218493	0.999952
RP11-34P13.15	12.9898	4.10164	1.20982	3.39029	0.000698187	0.0144259		MDM2	2024.36	1.1701	0.356906	3.27847	0.00104373	0.999952
RP11-73M11.3	4.54128	4.09491	1.9482	2.10189	0.0355629	NA		SESN1	315.249	1.14735	0.311917	3.67838	0.000234723	0.555335
RP11-546D6.3	3.26675	4.0898	1.90984	2.14143	0.032239	NA		SLC4A11	16.4136	1.12484	0.521236	2.15802	0.0309261	0.999952
KIFC1	19.6004	4.04686	1.1023	3.67127	0.000241347	0.00734429		PHLDA3	2054.38	1.1219	0.3625	3.09488	0.00196892	0.999952
NEU4	12.0273	4.04569	1.54258	2.62267	0.00872433	0.0706947		AP000783.1	21.77	1.11584	0.534936	2.08593	0.0369847	0.999952
SLC22A31	7.35496	4.0061	1.74156	2.30029	0.021432	0.122589		C17orf82	10.1084	1.1011	0.54498	2.02044	0.043338	0.999952
VGF	6.36443	3.99253	1.4873	2.68441	0.00726575	0.0632857		LBX2-AS1	32.23	1.08994	0.51955	2.09786	0.0359179	0.999952
MYH16	3.81648	3.98926	1.73026	2.30559	0.0211338	NA		HDAC9	105.803	1.05984	0.48152	2.20103	0.0277341	0.999952
TMX2P1	4.25125	3.97236	1.97764	2.00863	0.044576	NA		STOM	2264.06	1.00877	0.255845	3.94291	8.04972e-05	0.22854
RIPK4	10.5634	3.96145	1.29871	3.0503	0.00228613	0.030975		FAM212B	86.1819	1.00022	0.426081	2.34748	0.0189009	0.999952
CENPA	7.03185	3.9604	1.52482	2.59728	0.00939646	0.07426		PANX2	58.3985	0.999068	0.419086	2.38392	0.0171292	0.999952
PCK1	6.01666	3.94054	1.83406	2.14854	0.0316711	0.154706		PPP1R15A	1513.62	0.995403	0.435565	2.28532	0.0222943	0.999952
IGFBP1	135.758	3.93585	1.55163	2.53659	0.0111939	0.0818651		PROSER2	86.263	0.97005	0.378594	2.56225	0.0103997	0.999952
MT-TG	7.99338	3.93563	1.51919	2.59061	0.00958066	0.0749968		MAP7	20.2278	0.969429	0.459288	2.11072	0.0347965	0.999952
ETV4	38.4143	3.91591	1.10734	3.53632	0.000405745	0.0103369		RP11-4O1.2	22.2008	0.969023	0.427398	2.26726	0.0233744	0.999952
RP13-104F24.3	7.18147	3.89678	1.49639	2.60412	0.00921106	0.0731495		ICAM1	164.62	0.962589	0.43454	2.21519	0.026747	0.999952
KIF12	52.3782	3.89655	0.951191	4.09649	4.19453e-05	0.00204596		FERMT3	160.174	0.956997	0.470083	2.0358	0.0417701	0.999952
FGFR4	43.9719	3.8452	1.01145	3.80165	0.000143733	0.00516825		PNMAL2	16.5142	0.946162	0.480966	1.96721	0.0491585	0.999952
KCTD14	3.53835	3.84405	1.90107	2.02205	0.043171	NA		NUAK2	135.583	0.9371	0.477058	1.96433	0.0494918	0.999952
SP5	37.3083	3.84207	0.804943	4.7731	1.81415e-06	0.00023404		HSPA4L	227.633	0.920588	0.399937	2.30183	0.0213448	0.999952
CD70	3.92228	3.83642	1.85172	2.07181	0.0382828	NA		FRMPD4	41.3491	0.918966	0.424914	2.16271	0.0305635	0.999952
RP3-395M20.8	5.73365	3.8213	1.45087	2.63381	0.00844336	NA		FAM84B	37.5327	0.914053	0.320661	2.85052	0.00436473	0.999952
ARHGEF16	15.9226	3.8139	1.08603	3.51178	0.000445122	0.0108244		GALNT18	118.634	0.905783	0.404376	2.23995	0.0250939	0.999952
TCN1	21.8299	3.80488	1.37768	2.76181	0.00574827	0.0545275		VSIG10L	34.1719	0.893201	0.358267	2.49312	0.0126628	0.999952
TGM1	3.84956	3.78424	1.85212	2.04319	0.0410335	NA		FZD5	31.7006	0.89201	0.370718	2.40617	0.0161209	0.999952
TMEM52	5.64161	3.77947	1.72186	2.19499	0.0281645	NA		PLK3	636.441	0.889806	0.436011	2.04079	0.0412717	0.999952
RP11-385F7.1	3.01483	3.77156	1.84515	2.04403	0.0409502	NA		ZFPM1	143.261	0.886592	0.427923	2.07185	0.0382797	0.999952
ZBED9	3.81319	3.76565	1.86595	2.01809	0.0435819	NA		FTH1P2	28.1417	0.881761	0.381883	2.30898	0.0209447	0.999952
AZGP1	25.2193	3.73544	1.31705	2.83621	0.00456526	0.0475692		PYGM	19.8048	0.881354	0.428955	2.05466	0.0399122	0.999952
SSTR1	13.8059	3.73271	1.3752	2.71431	0.00664139	0.0597335		GBGT1	132.842	0.868507	0.283725	3.06109	0.00220536	0.999952
RNF182	20.6316	3.7321	1.2824	2.91025	0.00361136	0.0409791		COL27A1	60.0631	0.858892	0.416055	2.06437	0.0389827	0.999952
RPSAP51	6.25652	3.69972	1.71579	2.15628	0.0310616	0.153106		STC2	2379.21	0.842447	0.373181	2.25748	0.0239784	0.999952
TMEM102	10.5652	3.6971	1.08834	3.39701	0.000681259	0.0142891		FAM83H	88.8134	0.839096	0.348107	2.41046	0.0159326	0.999952
RP11-182J1.17	3.31335	3.69661	1.81068	2.04155	0.041196	NA		ENO2	1613.29	0.837767	0.411728	2.03476	0.0418752	0.999952
KIR2DL4	8.42133	3.69081	1.47493	2.50236	0.0123368	0.0863939		HSPB8	520.558	0.83683	0.317226	2.63796	0.00834056	0.999952
CRB3	7.11147	3.68606	1.41696	2.60139	0.0092847	0.0735827		FSTL3	1627.61	0.833975	0.401129	2.07907	0.0376109	0.999952
ACY3	4.79848	3.68132	1.72642	2.13234	0.0329791	NA		SLCO5A1	20.7889	0.831868	0.424195	1.96105	0.0498727	0.999952
WFIKKN2	7.20926	3.67519	1.39267	2.63894	0.00831649	0.0686365		MAP3K10	138.558	0.826012	0.293616	2.81324	0.00490445	0.999952
ASGR2	51.3873	3.65691	1.70105	2.1498	0.0315709	0.154485		TNFRSF14	166.202	0.825842	0.282203	2.92641	0.00342894	0.999952
MEF2B	4.39832	3.64855	1.6728	2.1811	0.0291759	NA		GAL3ST4	125.665	0.815498	0.382716	2.13082	0.033104	0.999952
DLX1	6.91104	3.64229	1.69598	2.1476	0.0317452	0.154843		BCL2L1	2462.18	0.814988	0.304682	2.67488	0.00747558	0.999952
AMH	13.5282	3.63348	1.05183	3.45445	0.000551419	0.0123381		SPATA18	155.04	0.803877	0.378098	2.12611	0.0334942	0.999952
AL591806.1	6.6886	3.63154	1.58885	2.28564	0.0222755	0.125754		GJC2	147.596	0.7892	0.377976	2.08796	0.036801	0.999952
SERPIND1	41.3989	3.60368	0.929133	3.87854	0.000105087	0.00413179		PIDD1	221.165	0.783886	0.296571	2.64316	0.00821356	0.999952
GPX3	2146.34	3.58677	0.723697	4.95617	7.18956e-07	0.000128708		PGPEP1	349.838	0.778727	0.354409	2.19725	0.0280023	0.999952
AC073657.1	8.83085	3.56415	1.49182	2.38913	0.0168883	0.104804		ABTB2	187.712	0.773937	0.335842	2.30447	0.0211963	0.999952
BDKRB1	5.72019	3.56396	1.66872	2.13575	0.0326997	NA		RUSC2	1217.93	0.771423	0.293091	2.63203	0.0084877	0.999952
RP11-345P4.7	8.30569	3.5587	1.45629	2.44367	0.0145389	0.0953839		FLT3LG	32.7472	0.767468	0.383217	2.00269	0.0452101	0.999952
CPLX2	14.598	3.54294	1.47032	2.40963	0.0159685	0.10125		TOB1	794.07	0.762175	0.226599	3.36353	0.000769513	0.999952
KIR2DL3	10.3074	3.53942	1.34889	2.62395	0.00869173	0.0705603		RAPGEF3	66.4087	0.752553	0.340759	2.20846	0.0272121	0.999952
RP11-54O7.1	4.38486	3.53219	1.58224	2.2324	0.0255885	NA		NPC1	1994.59	0.751614	0.246804	3.04539	0.0023238	0.999952
KCNK7	4.08036	3.5279	1.74189	2.02533	0.0428336	NA		SLC19A2	228.325	0.726523	0.220182	3.29964	0.000968085	0.999952
RP11-20I20.4	6.17354	3.5181	1.32734	2.65049	0.00803757	0.0675269		FOS	47.8967	0.722111	0.356615	2.0249	0.0428774	0.999952
PYCR1	48.4608	3.51739	0.997082	3.52768	0.000419218	0.0105136		ANKRA2	144.331	0.704077	0.221531	3.17823	0.00148178	0.999952
RP5-1171I10.5	10.6482	3.51219	1.21383	2.89346	0.00381018	0.0426598		BAX	2055.66	0.69281	0.260506	2.65947	0.00782627	0.999952
LINC00707	15.0349	3.50191	1.34348	2.6066	0.00914454	0.072793		CYR61	17788.7	0.690536	0.331766	2.0814	0.0373974	0.999952
RP11-398C13.6	4.9557	3.49413	1.55003	2.25423	0.0241817	NA		AEN	1028.28	0.68904	0.326431	2.11083	0.0347872	0.999952
RP11-284F21.10	10.8268	3.4908	1.33013	2.6244	0.00868025	0.0705603		FAS	1170.68	0.677513	0.240919	2.8122	0.00492034	0.999952
RP11-146F11.1	15.5504	3.48517	1.12081	3.10951	0.00187396	0.0273301		UAP1L1	401.132	0.676711	0.222968	3.03502	0.00240521	0.999952
RP11-632C17__A.1	95.6417	3.48403	0.751021	4.63906	3.49997e-06	0.000356456		TMCC2	101.769	0.676393	0.298143	2.26869	0.0232875	0.999952
DEPDC1	20.4508	3.47443	1.20399	2.88577	0.00390456	0.0432845		COBLL1	390.037	0.673267	0.32445	2.0751	0.037977	0.999952
B3GNT3	4.74782	3.47424	1.73479	2.00269	0.0452107	NA		SLC31A2	96.8916	0.669682	0.326457	2.05136	0.0402317	0.999952
CDCA5	27.2963	3.46945	1.02013	3.401	0.000671399	0.0141544		ZNF205	189.389	0.660155	0.256067	2.57806	0.0099358	0.999952
MST1P2	28.7812	3.45679	1.02677	3.36666	0.000760855	0.0152606		GHDC	345.942	0.659688	0.300514	2.1952	0.0281495	0.999952
CH507-42P11.8	67.5535	3.45554	0.908451	3.80377	0.000142509	0.0051573		IFFO1	388.004	0.648138	0.220605	2.938	0.00330337	0.999952
CTB-25B13.12	9.55367	3.4501	1.1629	2.9668	0.00300916	0.037234		ITPKA	99.0915	0.640761	0.322024	1.98979	0.0466136	0.999952
MLXIPL	29.7889	3.4477	1.15219	2.99229	0.00276889	0.0351085		ADCK1	75.1776	0.638189	0.272247	2.34416	0.0190702	0.999952
AC144831.3	6.5676	3.44214	1.33012	2.58784	0.00965811	0.0752787		PPM1D	364.496	0.637947	0.241392	2.64279	0.00822271	0.999952
CCAT1	13.5449	3.4405	1.29492	2.65692	0.00788575	0.0666506		DYRK3	466.21	0.636573	0.256293	2.48377	0.0129999	0.999952
KRT15	7.53943	3.42873	1.69438	2.02359	0.0430126	0.1846		TRIB1	330.247	0.633901	0.307989	2.05819	0.0395716	0.999952
SIX5	4.40262	3.41734	1.60553	2.12848	0.033297	NA		FRMD4A	1432.95	0.627828	0.278305	2.2559	0.0240769	0.999952
BGLAP	5.85381	3.41144	1.46662	2.32606	0.0200156	NA		ZBTB17	416.678	0.625938	0.26625	2.35094	0.0187258	0.999952
RP11-93B14.9	4.25972	3.40374	1.636	2.08052	0.0374779	NA		SQSTM1	7561.11	0.615947	0.186588	3.30111	0.000963017	0.999952
CTD-2544H17.2	5.16724	3.4013	1.63647	2.07844	0.037669	NA		GLI4	60.3657	0.608764	0.305135	1.99506	0.046036	0.999952
MSH5-SAPCD1	3.70498	3.3964	1.69823	1.99996	0.0455043	NA		CHD2	1184.58	0.598214	0.293023	2.04152	0.0411989	0.999952
APOC1	44.1733	3.38125	0.710234	4.76076	1.9287e-06	0.000240416		DNAJB2	833.373	0.596377	0.246047	2.42383	0.0153577	0.999952
CYP24A1	15.1888	3.37673	1.01871	3.31471	0.000917385	0.0173345		SLC9A1	1401.9	0.578036	0.294623	1.96195	0.0497679	0.999952
BAIAP3	14.1292	3.37129	1.09605	3.07585	0.00209902	0.0293131		FLYWCH1	973.949	0.576001	0.221594	2.59935	0.00934	0.999952
SULT1A2	5.77194	3.3663	1.68053	2.00312	0.045164	NA		ABL2	1806.28	0.574755	0.248431	2.31354	0.020693	0.999952
PKMYT1	10.1679	3.36552	1.18947	2.82942	0.00466321	0.0483205		RABGGTA	423.951	0.573669	0.235362	2.43738	0.014794	0.999952
HIST2H2BF	7.08118	3.34912	1.51981	2.20364	0.02755	0.142229		ATP8B1	1618.55	0.562412	0.279204	2.01434	0.0439735	0.999952
NEK2	13.9314	3.34121	1.47459	2.26586	0.0234602	0.129527		DDB2	543.481	0.558499	0.267576	2.08725	0.0368651	0.999952
XRCC4	6.86633	3.33718	1.31378	2.54013	0.0110811	0.0813934		HS1BP3	599.13	0.5577	0.222077	2.51129	0.0120292	0.999952
REM2	3.90206	3.33362	1.58263	2.10638	0.0351712	NA		ZFP36L1	2790.75	0.550499	0.235768	2.33492	0.0195477	0.999952
HEXIM2	7.08867	3.31962	1.29134	2.57068	0.0101499	0.0773564		C12orf5	478.559	0.548288	0.264766	2.07084	0.0383739	0.999952
RAET1G	10.6094	3.31275	1.37559	2.40824	0.0160298	0.101371		ECH1	396.004	0.547023	0.272119	2.01024	0.0444061	0.999952
HNF4A	16.8809	3.29203	1.43979	2.28647	0.0222267	0.125556		RIT1	476.022	0.541724	0.211133	2.5658	0.0102938	0.999952
MATN3	8.83099	3.28898	1.25065	2.6298	0.00854342	0.0700286		CACNA1C	140.674	0.532055	0.26785	1.98639	0.0469897	0.999952
PTTG1	18.6843	3.28854	0.931632	3.52987	0.000415763	0.0104425		CPEB4	442.176	0.523427	0.209251	2.50143	0.0123692	0.999952
LGR5	15.8242	3.27302	1.3108	2.49696	0.0125264	0.0871409		CCNG1	3261.14	0.508273	0.229468	2.21501	0.0267597	0.999952
RAP1GAP	14.2205	3.27213	1.23512	2.64923	0.00806763	0.0676106		DCP1B	256.483	0.505064	0.227994	2.21525	0.0267427	0.999952
CDC25C	5.42185	3.26341	1.66309	1.96226	0.0497324	NA		MAFG	834.902	0.50497	0.183281	2.75518	0.00586603	0.999952
DBNDD2	5.73147	3.2596	1.42938	2.28043	0.022582	NA		CD55	1311.9	0.504427	0.223789	2.25404	0.024194	0.999952
ITGAD	26.1039	3.25152	1.13253	2.87102	0.00409147	0.0447667		TNFRSF10B	1684.73	0.501395	0.190582	2.63087	0.00851665	0.999952
AURKA	52.4792	3.25127	1.05546	3.08043	0.00206705	0.0290353		ERI2	275.033	-0.506209	0.221863	-2.28162	0.0225116	0.999952
RP11-54O7.17	42.2688	3.23147	1.02327	3.15797	0.0015887	0.0244599		RBM14	893.43	-0.506628	0.250135	-2.02542	0.042824	0.999952
APOM	17.1261	3.21985	1.10277	2.91979	0.00350273	0.0402793		MUM1	526.582	-0.511429	0.245663	-2.08183	0.0373579	0.999952
LY6K	43.1572	3.19826	1.06585	3.00066	0.00269396	0.0343699		SRSF1	4398.24	-0.516564	0.186941	-2.76325	0.00572293	0.999952
TUNAR	7.9474	3.17633	1.43641	2.2113	0.0270153	0.140617		XPA	116.317	-0.51707	0.239985	-2.15459	0.0311936	0.999952
KIF20A	35.1256	3.1757	1.11893	2.83816	0.00453743	0.0474288		TOR3A	675.627	-0.518993	0.224588	-2.31087	0.0208399	0.999952
LAMC2	58.9295	3.17253	0.819767	3.87003	0.00010882	0.00419095		MCM4	2705.27	-0.524449	0.172039	-3.04844	0.00230036	0.999952
MYBL2	53.1724	3.16228	1.03163	3.06531	0.00217441	0.0299435		SAP30	325.79	-0.529331	0.240332	-2.2025	0.0276299	0.999952
RP11-54H7.4	23.786	3.1615	1.28533	2.45968	0.0139062	0.0928255		HELLS	470.352	-0.535338	0.272367	-1.9655	0.0493559	0.999952
RAB17	27.6637	3.16026	0.903485	3.49786	0.000469014	0.0112254		BIRC5	2714.14	-0.538008	0.244802	-2.19773	0.0279683	0.999952
TRDC	22.8948	3.151	1.13518	2.77578	0.00550694	0.0532897		APTR	78.4387	-0.540124	0.271446	-1.98981	0.0466124	0.999952
PKIB	4.33257	3.14873	1.52823	2.06038	0.0393618	NA		CASP8AP2	286	-0.541575	0.207926	-2.60465	0.00919676	0.999952
ZNF683	10.9133	3.14071	1.13043	2.77833	0.00546383	0.0530038		ZRANB2	1163.85	-0.541596	0.202881	-2.66952	0.00759592	0.999952
MAGEA6	12.3341	3.1251	1.56598	1.99562	0.0459749	0.191817		ANGEL2	361.632	-0.546514	0.259549	-2.10563	0.0352362	0.999952
GLDC	13.0572	3.11398	1.51368	2.05722	0.0396649	0.176873		GMNN	683.457	-0.551027	0.274079	-2.01047	0.0443815	0.999952
HNRNPA3P6	9.25734	3.10765	1.47871	2.1016	0.0355884	0.166424		NBPF1	303.698	-0.552566	0.217465	-2.54094	0.0110554	0.999952
HJURP	19.8459	3.10192	1.17916	2.63063	0.0085228	0.0699423		SUV39H2	355.552	-0.554155	0.27495	-2.01548	0.0438546	0.999952
ARSE	23.1915	3.09819	0.892439	3.4716	0.00051737	0.0119615		SPIN4	231.894	-0.554233	0.277713	-1.99571	0.0459658	0.999952
RP11-65J3.14	9.88074	3.09737	1.52864	2.02622	0.0427418	0.184425		SLBP	1439.3	-0.556564	0.184252	-3.02067	0.00252219	0.999952
TICRR	6.48922	3.0814	1.35145	2.28007	0.0226033	0.12655		AMD1	1851.79	-0.558919	0.263454	-2.12151	0.0338793	0.999952
HGFAC	7.40689	3.07989	1.24122	2.48133	0.0130892	0.0892843		WT1-AS	95.2831	-0.561796	0.216429	-2.59575	0.00943837	0.999952
TGFBR3L	19.2943	3.07938	0.849242	3.62604	0.000287806	0.00829477		SFPQ	4986.34	-0.56654	0.26928	-2.10391	0.0353866	0.999952
TPX2	76.8708	3.07514	1.55734	1.97461	0.0483123	0.197187		CEP162	79.4528	-0.57345	0.285393	-2.00934	0.0445014	0.999952
AC090954.5	7.06938	3.07369	1.2134	2.53312	0.0113053	0.0823702		TM6SF1	77.4626	-0.580607	0.230199	-2.52219	0.0116625	0.999952
WNT4	60.0751	3.06804	0.795158	3.8584	0.000114131	0.0043551		PRIMPOL	236.98	-0.580673	0.242967	-2.38993	0.0168518	0.999952
CTD-3128G10.6	8.83955	3.0679	1.35456	2.26487	0.0235205	0.129766		DTL	714.517	-0.584227	0.27155	-2.15146	0.0314403	0.999952
DAB1	8.941	3.06389	1.29208	2.37129	0.0177262	0.108117		DGCR8	504.202	-0.592729	0.18291	-3.24056	0.00119297	0.999952
HMGA2	15.1034	3.06069	1.30431	2.34659	0.0189459	0.112658		ZC3HAV1	1022.86	-0.603054	0.186195	-3.23883	0.00120023	0.999952
KIR2DL1	7.96606	3.05973	1.4597	2.09613	0.0360704	0.168014		FAM173B	230.651	-0.6046	0.254141	-2.37899	0.0173601	0.999952
LAD1	35.5118	3.05685	0.874782	3.49441	0.000475106	0.0112925		IFT88	226.175	-0.604988	0.235448	-2.56951	0.0101842	0.999952
RP11-61K9.3	7.10479	3.05291	1.33901	2.27997	0.0226092	0.12655		RP11-473I1.9	328.301	-0.605496	0.261393	-2.31642	0.0205354	0.999952
KIF4A	19.401	3.04914	1.12853	2.70187	0.00689502	0.0612615		OIP5	127.203	-0.605749	0.275058	-2.20226	0.0276467	0.999952
DNAJC9	10.301	3.03923	1.12685	2.69711	0.00699437	0.0617865		ARHGEF39	72.1102	-0.606667	0.269622	-2.25006	0.0244449	0.999952
HIST1H4I	18.4309	3.03915	0.77628	3.91501	9.03996e-05	0.00375616		DBF4	598.067	-0.607615	0.258439	-2.3511	0.0187182	0.999952
PKP3	15.1689	3.0244	1.324	2.2843	0.0223541	0.125978		SRSF2	2329.05	-0.609921	0.275509	-2.2138	0.0268426	0.999952
C2orf82	23.4208	3.01436	1.13828	2.64818	0.00809268	0.067652		MCM3	2129.64	-0.617805	0.170045	-3.63319	0.000279943	0.567704
HTR1D	5.15052	3.00395	1.48241	2.0264	0.0427238	NA		CDCA3	626.599	-0.619184	0.311961	-1.98481	0.0471652	0.999952
MIF	57.8213	3.0005	0.580994	5.16443	2.41172e-07	5.41126e-05		FSD1L	78.0656	-0.628104	0.234135	-2.68265	0.00730404	0.999952
RLTPR	9.72937	2.98783	1.04271	2.86545	0.00416421	0.0451234		MSH6	1859.05	-0.628172	0.224188	-2.80199	0.0050789	0.999952
ADORA2B	10.6172	2.98378	1.21088	2.46413	0.0137346	0.0920262		TSPYL4	388.002	-0.634275	0.222394	-2.85203	0.00434409	0.999952
GPX1P1	15.23	2.9785	1.12968	2.63658	0.0083747	0.0689479		HMGB2	3869.96	-0.634362	0.235878	-2.68937	0.00715873	0.999952
S100A1	42.6922	2.97286	0.843678	3.52369	0.000425581	0.0106099		ELAC1	89.9096	-0.63515	0.284546	-2.23215	0.0256049	0.999952
BUB1B	21.0723	2.96525	1.16474	2.54585	0.0109012	0.0806921		TAF5	186.293	-0.637161	0.242751	-2.62476	0.00867113	0.999952
COCH	10.3814	2.95304	1.43089	2.06378	0.0390388	0.175607		PAQR4	270.472	-0.644258	0.28794	-2.23747	0.0252554	0.999952
SLC38A5	72.8666	2.94827	0.878947	3.35432	0.000795612	0.0157327		LIN9	252.917	-0.644972	0.280248	-2.30143	0.0213673	0.999952
PPIAP22	24.0704	2.94531	0.980518	3.00383	0.002666	0.0341687		MCM5	2386.5	-0.650422	0.226076	-2.877	0.00401469	0.999952
CHST13	14.9129	2.94192	1.36678	2.15245	0.0313622	0.154091		MCM7	4746.53	-0.650689	0.282492	-2.30339	0.021257	0.999952
ASPM	49.0675	2.93186	1.05529	2.77826	0.00546516	0.0530038		TUBB4B	13273.7	-0.653198	0.300268	-2.17538	0.0296016	0.999952
SMN2	11.0977	2.92642	1.08077	2.70771	0.00677492	0.0605461		MCM2	2095.43	-0.653824	0.202558	-3.22784	0.00124729	0.999952
TRIP13	48.3376	2.92306	0.998236	2.92822	0.00340904	0.0395517		ZNF326	409.093	-0.662616	0.20729	-3.19657	0.00139074	0.999952
IGHGP	16.7092	2.91986	1.08897	2.68131	0.00733341	0.0636486		UNG	642.304	-0.663206	0.262065	-2.53069	0.0113837	0.999952
GUSBP11	6.44797	2.9122	1.35347	2.15165	0.0314246	0.154308		PAXBP1	219.426	-0.66828	0.273889	-2.43996	0.0146888	0.999952
UBE2C	30.2523	2.90885	0.907066	3.20688	0.00134185	0.0221178		MCM10	431.764	-0.669362	0.298356	-2.2435	0.0248646	0.999952
ENDOG	18.4507	2.90833	0.951254	3.05737	0.0022329	0.0304499		FBXO5	647.709	-0.674796	0.308868	-2.18474	0.0289081	0.999952
WDR86	172.953	2.89938	0.746191	3.88557	0.000102089	0.00405581		EXOSC8	754.775	-0.675788	0.30904	-2.18673	0.0287623	0.999952
TRPM8	11.6695	2.89277	1.42899	2.02435	0.0429345	0.184537		LFNG	92.0343	-0.680635	0.316182	-2.15267	0.0313448	0.999952
FADD	11.1546	2.8901	1.01834	2.83803	0.00453923	0.0474288		AC093323.3	196.996	-0.683889	0.220386	-3.10314	0.00191478	0.999952
GDF10	12.323	2.88243	1.24579	2.31373	0.0206824	0.119602		C12orf57	549.354	-0.686915	0.259748	-2.64454	0.00818014	0.999952
PACSIN1	5.02624	2.88142	1.35063	2.13338	0.0328935	NA		NCOA5	457.954	-0.688761	0.211383	-3.25835	0.00112062	0.999952
GPR97	13.3678	2.8751	1.15183	2.49612	0.0125559	0.0873105		CCDC138	105.342	-0.689705	0.337886	-2.04124	0.0412274	0.999952
TROAP	15.8922	2.8737	1.18857	2.41779	0.0156151	0.099837		ZNF594	39.8544	-0.69081	0.299078	-2.30979	0.0208995	0.999952
EMC6	18.1217	2.86138	0.965521	2.96356	0.00304107	0.0373814		ANP32E	2318.09	-0.70199	0.195542	-3.58998	0.000330708	0.625941
FGL1	17.6235	2.86066	1.29203	2.21408	0.0268231	0.139992		SRSF6	1560.69	-0.705721	0.287329	-2.45614	0.0140437	0.999952
PITX1	33.9897	2.85642	1.01583	2.8119	0.00492502	0.0499869		FDXACB1	35.2646	-0.713473	0.329378	-2.16612	0.0303018	0.999952
GATA4	9.22281	2.85165	1.22189	2.33379	0.0196067	0.115203		BEND3	82.2723	-0.717055	0.304721	-2.35315	0.018615	0.999952
RP11-429P3.8	13.8977	2.84861	1.2831	2.2201	0.0264121	0.138635		NDC80	820.874	-0.718709	0.312935	-2.29667	0.0216376	0.999952
TNFRSF18	19.2769	2.84797	0.927949	3.0691	0.00214704	0.0297171		EIF5	4629.11	-0.719569	0.264441	-2.7211	0.00650656	0.999952
CES1	38.8784	2.84344	1.15296	2.46622	0.0136547	0.0918391		CLASP1	686.491	-0.728506	0.295045	-2.46913	0.0135441	0.999952
RPL17P22	31.8154	2.84297	1.08343	2.62405	0.00868917	0.0705603		MCM6	1882.15	-0.729546	0.319518	-2.28327	0.0224144	0.999952
GPR126	21.4797	2.83952	1.00548	2.82404	0.0047422	0.0488383		HSPA1B	694.043	-0.729688	0.21431	-3.40482	0.000662085	0.989329
RP11-927P21.4	6.16052	2.83848	1.40082	2.0263	0.0427342	0.184425		SLFN13	47.8239	-0.73047	0.318597	-2.29278	0.0218609	0.999952
DDX12P	6.60446	2.83598	1.29273	2.19379	0.0282503	0.144314		ZNF681	43.1766	-0.733017	0.369473	-1.98395	0.0472612	0.999952
TK1	44.2654	2.82833	0.95707	2.9552	0.00312468	0.0379654		HSPA1A	545.353	-0.744596	0.260093	-2.8628	0.0041991	0.999952
EPHA1	15.2434	2.82027	0.95102	2.96553	0.00302166	0.0373063		CCNE2	132.446	-0.746855	0.298788	-2.49962	0.0124328	0.999952
ESPN	14.6139	2.81664	1.07784	2.61323	0.00896921	0.0720301		ASPM	2273.22	-0.747024	0.372233	-2.00687	0.0447633	0.999952
PRDX1	354.582	2.81621	0.787739	3.57505	0.000350163	0.0094079		MTERF2	55.3452	-0.751709	0.353456	-2.12674	0.033442	0.999952
PBK	11.0742	2.81521	1.14534	2.45796	0.0139728	0.0929388		HNRNPH1	4406.33	-0.757869	0.278649	-2.7198	0.0065322	0.999952
HPN	30.7912	2.81371	0.683566	4.11623	3.85123e-05	0.0019462		CDC25C	278.188	-0.76067	0.339591	-2.23996	0.0250936	0.999952
KRT18	284.067	2.81327	0.810315	3.47182	0.000516942	0.0119615		MBNL1-AS1	124.626	-0.76116	0.305643	-2.49036	0.0127614	0.999952
OSGIN1	26.363	2.8069	0.879097	3.19294	0.00140834	0.0227967		PLK1	2572.89	-0.761171	0.3789	-2.00889	0.0445484	0.999952
COL17A1	12.0742	2.80328	1.36476	2.05404	0.0399716	0.177316		FBXO43	39.7088	-0.764415	0.329846	-2.31749	0.0204769	0.999952
PRMT5	52.8091	2.7947	0.853545	3.27423	0.00105951	0.0189447		TMPO	3329.48	-0.775349	0.274439	-2.82521	0.00472496	0.999952
HIP1R	53.7158	2.78821	0.505021	5.52099	3.37099e-08	1.31923e-05		CENPE	1100.3	-0.779845	0.370469	-2.10502	0.0352895	0.999952
DPP4	65.7535	2.78792	0.755617	3.6896	0.000224609	0.00698406		TRIM59	554.647	-0.785601	0.313285	-2.50763	0.0121545	0.999952
SLC6A12	24.3151	2.78601	0.736972	3.78035	0.00015661	0.00547908		FBXO9	578.912	-0.7987	0.175205	-4.55865	5.14824e-06	0.0292327
ORC1	11.5072	2.77745	1.31473	2.11256	0.0346381	0.163402		DEPDC1B	284.474	-0.800725	0.335521	-2.38651	0.0170091	0.999952
CHAC2	5.32057	2.77069	1.39445	1.98694	0.0469294	NA		NCAPG	1568.37	-0.805499	0.317335	-2.53833	0.0111384	0.999952
RAI1	55.8696	2.76778	0.669089	4.13664	3.52434e-05	0.00181996		BORA	196.373	-0.818809	0.368787	-2.22028	0.0263999	0.999952
ITPR3	64.819	2.76701	0.857976	3.22504	0.00125953	0.0210591		ZNF10	26.5945	-0.829417	0.406178	-2.042	0.0411511	0.999952
ZNF513	35.8887	2.75915	0.587138	4.69932	2.61026e-06	0.00029039		POLE2	213.088	-0.838883	0.320113	-2.62058	0.00877797	0.999952
RP11-384C4.2	43.0428	2.75884	1.14038	2.41924	0.0155531	0.099668		ARGLU1	455.996	-0.840364	0.230241	-3.64993	0.000262312	0.567704
PLK1	70.1244	2.75879	0.794364	3.47296	0.000514757	0.0119615		MECOM	45.7581	-0.842432	0.392043	-2.14883	0.0316482	0.999952
TMEM179B	65.4168	2.75439	0.534653	5.15173	2.58091e-07	5.71469e-05		SNHG10	71.1889	-0.842948	0.375512	-2.2448	0.024781	0.999952
TRAF4	88.5307	2.73933	0.520229	5.26562	1.39716e-07	3.61715e-05		EID2B	43.3084	-0.845416	0.343369	-2.46212	0.0138118	0.999952
ERP27	7.36397	2.73892	1.23309	2.22119	0.0263379	0.138374		CDCA8	945.866	-0.851082	0.387144	-2.19836	0.0279236	0.999952
RNF26	53.8869	2.7381	0.492836	5.5558	2.76341e-08	1.15571e-05		ZNF367	363.038	-0.855696	0.261701	-3.26974	0.00107646	0.999952
RP11-848G14.5	5.14309	2.73742	1.32908	2.05963	0.0394339	NA		MXD3	256.406	-0.857794	0.351048	-2.44352	0.0145446	0.999952
CARNS1	14.1537	2.73317	0.805725	3.39219	0.000693366	0.0143818		CCDC18	141.278	-0.860543	0.399401	-2.15458	0.0311944	0.999952
GZMA	140.334	2.73206	0.863443	3.16415	0.00155537	0.0242349		SGOL2	929.27	-0.863311	0.362814	-2.37949	0.0173366	0.999952
TH	16.9164	2.71806	1.13139	2.40241	0.0162875	0.102539		SLC20A1	6228.13	-0.876197	0.381367	-2.29752	0.0215894	0.999952
GDF15	106.346	2.71548	0.714142	3.80244	0.000143277	0.00516286		PLCXD3	62.3493	-0.881233	0.383892	-2.29552	0.0217031	0.999952
ITIH3	30.6899	2.7099	0.989676	2.73817	0.00617827	0.0573142		DKFZP434I0714	31.4274	-0.887051	0.39129	-2.26699	0.0233908	0.999952
MIR600HG	6.19668	2.70737	1.32499	2.0433	0.0410223	0.180006		FOXD2-AS1	38.8429	-0.909233	0.417599	-2.17729	0.0294593	0.999952
CDC6	22.4615	2.70659	0.961517	2.81492	0.004879	0.0497298		LMNB1	1457.84	-0.91185	0.363006	-2.51194	0.012007	0.999952
KIR3DX1	22.0633	2.70623	0.912913	2.9644	0.00303278	0.0373191		ZNF124	41.3204	-0.915699	0.32774	-2.79398	0.00520633	0.999952
DDIAS	9.11209	2.6925	1.27095	2.11848	0.034134	0.161942		MAT2A	1860.65	-0.922278	0.262579	-3.51238	0.000444112	0.78805
CDT1	25.7066	2.68689	0.777426	3.45614	0.00054797	0.0123359		EGR3	44.6466	-0.927825	0.458422	-2.02395	0.042975	0.999952
RRM2	43.3519	2.68411	0.938765	2.85919	0.00424725	0.0454966		TPM3P9	41.5519	-0.962148	0.357868	-2.68856	0.00717615	0.999952
CDK4	33.2575	2.675	0.731762	3.65555	0.000256626	0.00764538		CDC20	3663.22	-0.96639	0.409633	-2.35916	0.0183164	0.999952
MT-TN	225.314	2.66831	0.505429	5.27929	1.29683e-07	3.51985e-05		PSRC1	437.755	-0.967892	0.442206	-2.18878	0.0286128	0.999952
PHYHIPL	21.6786	2.66507	1.20371	2.21405	0.0268255	0.139992		PIF1	94.1766	-0.969396	0.414458	-2.33895	0.019338	0.999952
ANLN	49.0409	2.66109	0.987341	2.69521	0.00703444	0.0618999		FAM111B	499.268	-0.988391	0.296221	-3.33667	0.00084788	0.999952
CAMSAP3	18.4427	2.65994	0.836343	3.18045	0.00147049	0.0235446		RP3-467N11.1	17.945	-0.988748	0.426529	-2.31812	0.0204425	0.999952
FTCD	18.5776	2.65946	1.05854	2.5124	0.0119915	0.085001		ZNRD1-AS1	17.9864	-1.03008	0.406825	-2.53199	0.0113417	0.999952
RP4-756H11.3	11.8162	2.64407	1.05634	2.50304	0.0123132	0.0863003		CCDC89	55.164	-1.03132	0.484006	-2.1308	0.0331053	0.999952
WNT6	10.9671	2.64355	0.970051	2.72517	0.00642684	0.0588096		CTB-25B13.5	13.3305	-1.0432	0.51943	-2.00835	0.044606	0.999952
BSCL2	7.71418	2.64323	1.18684	2.22712	0.025939	0.137049		LURAP1	27.2008	-1.06045	0.342989	-3.0918	0.0019895	0.999952
SPAG5	39.7451	2.64069	0.923649	2.85898	0.0042501	0.0454966		PAXIP1-AS1	48.0544	-1.06548	0.342095	-3.11458	0.00184208	0.999952
TRIB3	21.4627	2.63968	0.923253	2.85911	0.00424837	0.0454966		E2F2	79.8114	-1.06705	0.416872	-2.55965	0.0104778	0.999952
S100A2	17.6223	2.63793	0.827332	3.18848	0.00143023	0.0230535		P2RX5-TAX1BP3	17.0914	-1.08818	0.513644	-2.11855	0.0341282	0.999952
GZMB	58.7328	2.63548	0.831819	3.16833	0.00153317	0.024045		CTD-2287O16.5	8.85656	-1.18305	0.598814	-1.97565	0.0481942	0.999952
MPG	31.8805	2.63292	0.662614	3.97353	7.08147e-05	0.00311533		AC002398.11	14.0133	-1.18814	0.509482	-2.33205	0.0196978	0.999952
RAB33A	4.91982	2.63046	1.31292	2.00352	0.0451217	NA		CDCA7	404.482	-1.1887	0.389264	-3.05371	0.00226033	0.999952
CD7	140.642	2.62775	0.635179	4.13702	3.51851e-05	0.00181996		C12orf60	17.8029	-1.33685	0.648102	-2.06271	0.0391402	0.999952
TRIM16L	63.79	2.62557	0.883671	2.9712	0.00296634	0.0369213		RP11-351D16.3	8.83419	-1.39474	0.614241	-2.27068	0.0231666	0.999952
RHOF	8.03974	2.62404	1.15182	2.27816	0.0227171	0.126962		HIST1H2AG	35.0369	-1.40037	0.548073	-2.55509	0.0106162	0.999952
GRB7	66.9123	2.62224	0.907524	2.88945	0.00385919	0.0429287		RP11-649A18.12	10.6042	-1.40085	0.663683	-2.11073	0.0347958	0.999952
WASH3P	28.9446	2.61925	0.651843	4.01822	5.86401e-05	0.00268151		HMMR	992.186	-1.40266	0.342665	-4.09338	4.25131e-05	0.150874
MRPS18A	18.5144	2.61675	0.737669	3.54733	0.000389158	0.0101374		HIST1H1B	7.6855	-1.45378	0.701377	-2.07276	0.0381949	0.999952
RP11-680G24.4	5.72923	2.61435	1.30397	2.00491	0.0449723	NA		HHAT	70.5091	-1.50785	0.602987	-2.50063	0.0123972	0.999952
PCDHB12	9.06319	2.61201	1.01524	2.57279	0.0100883	0.0770264		VN1R81P	4.94094	-1.70528	0.835443	-2.04117	0.0412338	0.999952
GSTM2	72.4504	2.60998	0.706299	3.6953	0.000219631	0.00692124		SAMD5	12.2653	-1.70786	0.675347	-2.52887	0.0114431	0.999952
SLC4A11	10.0848	2.60894	1.17581	2.21885	0.0264972	0.138908		ZNF204P	3.92904	-1.77251	0.901191	-1.96685	0.0492001	0.999952
WFIKKN1	9.2232	2.60299	1.23352	2.11021	0.0348399	0.164064		U47924.31	7.40989	-1.79728	0.666543	-2.69642	0.00700898	0.999952
SDC1	42.5704	2.60249	0.90595	2.87266	0.0040703	0.0446222		RP11-119B16.2	5.20411	-1.80668	0.744222	-2.42761	0.0151987	0.999952
TMIGD2	17.509	2.60098	1.05117	2.47436	0.0133476	0.0905334		HOXA10-HOXA9	4.0248	-2.39778	1.00512	-2.38556	0.017053	0.999952
GALNT3	11.7656	2.60021	0.983678	2.64336	0.00820881	0.0682499		RP11-351I24.3	2.50582	-2.48986	1.2185	-2.04337	0.0410153	0.999952
OSM	50.4971	2.59852	1.06032	2.4507	0.0142577	0.0941468		HIPK4	3.46058	-2.54748	1.03585	-2.45932	0.0139201	0.999952
NKG7	219.492	2.5952	0.670439	3.87089	0.000108438	0.00419095		MIR4482	3.41696	-2.9173	1.17159	-2.49003	0.0127733	0.999952
NEFH	29.5409	2.58699	1.09721	2.35779	0.018384	0.110584		RP11-923I11.6	3.31274	-2.95337	1.38731	-2.12885	0.0332666	0.999952
MADCAM1	5.26319	2.57572	1.24682	2.06583	0.0388449	NA		RP11-873E20.1	2.28959	-2.966	1.44969	-2.04596	0.04076	0.999952
AXIN2	61.8681	2.57226	0.524329	4.9058	9.30477e-07	0.000150558		TUBB1	2.27968	-2.97209	1.35166	-2.19884	0.0278892	0.999952
DDT	52.2961	2.56588	0.520348	4.93109	8.17711e-07	0.000136242		CTD-3032J10.3	1.59715	-3.20749	1.53454	-2.09019	0.0366003	0.999952
PPIB	143.313	2.56395	0.621635	4.12453	3.71495e-05	0.0018944		RP5-1099D15.1	1.71839	-3.32383	1.58275	-2.10003	0.0357262	0.999952
MRPS24	17.6003	2.56309	0.833904	3.0736	0.00211492	0.0294807		AC004471.9	4.20148	-3.32949	1.14459	-2.90889	0.0036271	0.999952
KIF2C	25.2811	2.56239	0.820997	3.12107	0.00180196	0.0267167		RP11-932O9.10	3.27793	-3.53778	1.39934	-2.52817	0.0114659	0.999952
HOXB8	10.2899	2.5534	1.23149	2.07342	0.0381334	0.17367		EEF1A1P1	1.32165	-3.79679	1.73125	-2.19309	0.0283011	0.999952
CNIH2	5.69628	2.5522	1.27481	2.00203	0.0452819	NA
CDC25A	10.813	2.5503	1.04782	2.43391	0.0149369	0.0970118
CCDC86	54.2905	2.5487	0.768809	3.31513	0.00091602	0.0173345
CIB2	14.0475	2.54816	0.827131	3.08073	0.00206497	0.0290303
RP11-274B21.3	60.0466	2.5481	0.711871	3.57944	0.000344328	0.00934751
TOX3	14.1043	2.54665	0.933681	2.72754	0.00638087	0.0586171
ENTPD6	105.447	2.54399	0.436148	5.83287	5.44822e-09	2.9575e-06
ANO7	6.40671	2.53868	1.11598	2.27484	0.0229153	0.127646
LRP3	66.7544	2.53868	0.568859	4.46275	8.09149e-06	0.000651501
ZWINT	33.4477	2.53706	0.900522	2.81732	0.0048426	0.0495165
WASH7P	64.9853	2.53198	0.504455	5.01923	5.18794e-07	9.92076e-05
PDIA6	120.148	2.53181	0.796974	3.17677	0.00148924	0.0237166
MANEAL	19.1103	2.53018	0.98608	2.5659	0.0102908	0.0779007
ADAMTSL2	23.8069	2.52306	1.0772	2.34223	0.0191688	0.113445
AC005785.2	7.02669	2.52275	1.18533	2.12831	0.0333114	0.159659
FOXJ1	22.7104	2.52115	0.922305	2.73353	0.00626593	0.057904
LDHD	16.8387	2.51853	0.860143	2.92804	0.00341109	0.0395517
LENG8	810.813	2.51687	0.576767	4.36376	1.27846e-05	0.000885349
CHMP6	43.0229	2.51396	0.537417	4.67786	2.89879e-06	0.000314273
SAMD11	79.8368	2.51198	0.600879	4.18051	2.90853e-05	0.00159429
F3	166.364	2.5112	0.723701	3.46994	0.000520569	0.0119838
NCAPH	13.0155	2.50425	1.2375	2.02364	0.0430077	0.1846
IFITM1	112.036	2.50042	0.54893	4.55508	5.23659e-06	0.000489563
TESK1	48.9832	2.49289	0.557412	4.47226	7.73966e-06	0.000638446
RP11-1379J22.5	11.2927	2.49184	1.24232	2.00579	0.0448788	0.189326
RP5-908M14.9	9.64352	2.48437	0.955507	2.60005	0.00932093	0.0737225
HTRA2	24.3253	2.47903	0.651916	3.80269	0.000143132	0.00516286
LA16c-358B7.4	6.80678	2.46352	1.19654	2.05887	0.0395062	0.17653
HCN2	12.3569	2.46063	1.08078	2.27671	0.0228035	0.127234
SOX9	40.0785	2.4537	0.953003	2.5747	0.0100327	0.0768111
CDCA8	25.3617	2.45006	1.01058	2.42441	0.0153332	0.0987852
HIST1H2BK	21.3483	2.44761	0.715528	3.42071	0.000624575	0.0135268
MTATP6P1	659.697	2.44384	0.483401	5.05551	4.29236e-07	8.61673e-05
TMED1	9.20107	2.4436	1.14118	2.1413	0.0322496	0.156342
SLC17A9	52.9733	2.43765	0.845085	2.88451	0.00392028	0.0434302
ACVR2B-AS1	7.63904	2.43587	1.18009	2.06414	0.0390043	0.175545
PTOV1-AS2	8.87665	2.43564	1.1786	2.06656	0.0387758	0.174947
GRAMD1C	53.6008	2.43195	0.926406	2.62514	0.00866129	0.0705234
LEFTY2	929.852	2.42729	0.737498	3.29125	0.000997447	0.0181853
ASGR1	83.4022	2.42336	0.922986	2.62557	0.00865046	0.0705234
IPO5P1	18.7133	2.41215	0.794631	3.03556	0.00240087	0.0319382
CYP2D7	11.3362	2.40942	0.9555	2.52163	0.0116813	0.0839337
GINS1	11.7158	2.40712	0.985892	2.44157	0.0146237	0.0957913
RP4-635E18.8	13.1006	2.40624	0.938786	2.56314	0.010373	0.0783413
MELK	20.2579	2.40466	1.21366	1.98133	0.0475546	0.195493
KRT8P12	8.68792	2.40192	1.00976	2.37871	0.0173733	0.106711
KIF18B	19.1145	2.38863	1.06316	2.24672	0.0246577	0.133036
RP13-554M15.7	11.5963	2.38796	1.19431	1.99945	0.0455595	0.191039
PRR36	15.3265	2.38796	0.875625	2.72715	0.00638839	0.0586171
TOMM5	45.3417	2.38434	0.734846	3.24469	0.0011758	0.0201902
C19orf33	29.8682	2.38283	0.916475	2.59999	0.00932253	0.0737225
FOLR1	19.6563	2.36692	1.08129	2.18898	0.0285979	0.145304
SEMA4G	19.0795	2.36648	0.975076	2.42697	0.0152256	0.098318
TSPAN8	19.219	2.36465	1.05268	2.24631	0.0246839	0.133049
DALRD3	20.4706	2.36161	0.709653	3.32784	0.000875232	0.0169003
NRTN	12.9438	2.36025	1.20248	1.96282	0.0496676	0.200096
BMP6	30.0118	2.36019	0.927107	2.54576	0.0109041	0.0806921
LINC01139	5.68628	2.35993	1.16872	2.01925	0.043461	NA
LCN2	9.30702	2.35844	1.13311	2.08139	0.0373979	0.171794
GJB1	23.1329	2.35764	0.974304	2.41982	0.0155281	0.0995457
RP11-44M6.7	19.3178	2.35563	0.743191	3.16961	0.00152642	0.0239838
LAMC3	91.5789	2.35127	0.775899	3.03038	0.00244248	0.0322116
CPNE7	15.6631	2.35094	0.760792	3.09012	0.00200074	0.0284843
AURKB	16.5722	2.34892	1.01011	2.32541	0.0200499	0.11695
ACAT2	26.5704	2.34578	0.863052	2.71801	0.00656759	0.059419
SMOC1	68.8599	2.34578	0.961605	2.43944	0.0147099	0.0960569
FGFR3	42.4193	2.34506	0.958928	2.4455	0.014465	0.0950108
PANK1	9.89946	2.34487	1.18716	1.97519	0.0482471	0.197142
CRIP1	21.6758	2.34419	0.709203	3.30539	0.000948449	0.0176359
CCL3	19.2614	2.34031	0.976637	2.39629	0.0165618	0.10353
LIF	57.1852	2.33417	0.668981	3.48914	0.000484571	0.0114689
C20orf85	9.01038	2.33232	1.13751	2.05038	0.0403272	0.178164
NUBP1	17.7895	2.33121	0.727684	3.2036	0.00135721	0.022248
BIN3	19.863	2.33105	0.809015	2.88134	0.00395986	0.0437535
RP11-353N4.6	9.14873	2.32579	1.01703	2.28684	0.0222051	0.125476
SLC4A2	139.146	2.31841	0.554898	4.17807	2.93988e-05	0.00160456
ACSM3	65.865	2.31569	0.653181	3.54524	0.00039225	0.0101646
RAB1B	224.805	2.31537	0.363275	6.37362	1.84624e-10	2.21918e-07
TFAP4	20.4396	2.31204	0.738574	3.13041	0.0017456	0.026111
C20orf24	40.4232	2.31086	0.621144	3.72033	0.000198966	0.00651468
CHKA	77.7807	2.3079	0.468744	4.92358	8.49754e-07	0.000140193
BIRC5	43.0287	2.30675	0.900458	2.56175	0.0104145	0.0784491
SNORD3B-1	17.7517	2.30561	0.737268	3.12723	0.00176461	0.0263252
FAM171A2	17.6532	2.30257	0.92186	2.49775	0.0124985	0.0870908
CDK1	22.4177	2.30079	0.89022	2.58452	0.00975151	0.0757297
CTSW	139.072	2.30005	0.780636	2.94639	0.00321512	0.0385331
ZNF697	12.1031	2.29607	0.966453	2.37577	0.0175123	0.107316
SLC44A4	49.994	2.29595	0.876837	2.61845	0.00883311	0.0712236
RPL41P1	22.7553	2.29254	0.648394	3.53572	0.00040667	0.0103369
HYOU1	90.2594	2.29186	0.599186	3.82495	0.000130796	0.00486955
LRRC59	148.111	2.29171	0.62816	3.64829	0.000263987	0.00778022
HIST1H2BG	24.7593	2.29142	0.864664	2.65007	0.00804748	0.0675764
SCX	33.8117	2.29087	0.780093	2.93666	0.0033177	0.038986
BUB1	21.2054	2.28971	1.02348	2.23717	0.0252751	0.134768
AGPAT1	73.7327	2.28343	0.460503	4.95856	7.10175e-07	0.000128504
RCC2	114.209	2.27833	0.471354	4.83359	1.34091e-06	0.000199689
C9orf116	15.0607	2.27798	0.942436	2.41712	0.0156439	0.0999069
ID3	288.861	2.27508	0.448374	5.07407	3.894e-07	7.99125e-05
FOXM1	59.7583	2.27195	0.94922	2.39349	0.016689	0.103979
MT-ND1	6210.19	2.26977	0.607156	3.73836	0.000185225	0.00619676
PCAT14	13.085	2.26323	1.13109	2.00092	0.0454013	0.190527
SKA1	10.6121	2.26315	1.11278	2.03377	0.0419745	0.182538
RP11-390P2.4	9.30027	2.26163	1.13479	1.99299	0.046263	0.192463
PIAS3	33.927	2.26101	0.614963	3.67666	0.000236311	0.00725663
MCM2	86.8007	2.25988	0.771903	2.92768	0.00341506	0.0395517
CTD-2562J17.6	16.7186	2.25312	0.863767	2.60848	0.00909444	0.0725658
NNAT	18.6928	2.25169	0.784508	2.8702	0.00410216	0.0448546
E2F1	22.1288	2.25142	0.802357	2.806	0.00501603	0.0504794
TVP23B	23.3518	2.25131	0.742369	3.0326	0.00242453	0.0320577
NDST2	7.21383	2.24488	1.1102	2.02205	0.0431713	0.185097
LRFN4	68.9873	2.24363	0.49162	4.56375	5.02476e-06	0.000475038
LRWD1	43.4187	2.24091	0.502383	4.46057	8.17435e-06	0.000655038
FAM83H	66.7687	2.23672	0.967461	2.31195	0.0207805	0.120029
MAZ	104.259	2.23413	0.760833	2.93643	0.00332019	0.038986
TJP3	19.8657	2.23082	0.747348	2.98498	0.00283599	0.0356949
HMGA1	231.13	2.22998	0.593806	3.75541	0.00017306	0.00590721
MAD2L1	21.204	2.22648	0.986816	2.25623	0.0240562	0.131147
RBKS	37.5273	2.22418	0.730076	3.0465	0.0023152	0.0312518
NHP2	75.6301	2.22362	0.506556	4.38967	1.13522e-05	0.000816391
FAM179A	14.453	2.22052	0.915423	2.42567	0.0152801	0.0985497
SYT12	31.0883	2.20807	1.10564	1.99709	0.0458155	0.191645
SAPCD2	30.31	2.20196	1.05759	2.08204	0.0373385	0.171582
LMNB1	49.2688	2.20056	0.82059	2.68168	0.00732541	0.0636406
RP11-400F19.6	9.9221	2.19761	0.910865	2.41266	0.0158364	0.100674
PRELID1	100.691	2.1934	0.714504	3.06982	0.00214188	0.0296899
RPS2P5	169.827	2.19241	0.511744	4.28419	1.83407e-05	0.0011431
DHCR7	65.88	2.19193	0.685859	3.1959	0.00139396	0.0226346
RP11-54O7.3	30.6434	2.19176	0.760506	2.88197	0.00395193	0.0436945
IFRD2	67.5214	2.18624	0.753857	2.90007	0.0037308	0.0419385
MISP	20.1704	2.18396	1.05058	2.07881	0.0376351	0.17238
C6orf141	33.5018	2.18368	0.920677	2.37182	0.0177009	0.108111
PRC1	83.8712	2.18024	0.845551	2.57848	0.00992348	0.0762871
SRSF9	74.8602	2.17578	0.611646	3.55726	0.000374746	0.0098381
ARHGAP11A	30.4804	2.16898	0.928211	2.33673	0.0194532	0.114581
TMEM86A	12.2028	2.16823	0.862588	2.51363	0.0119495	0.0848634
RPS6KB2	91.3393	2.15915	0.441794	4.88723	1.02265e-06	0.000160834
RPL10	4187.79	2.15863	0.465413	4.6381	3.51627e-06	0.000356456
CENPO	17.6572	2.15477	0.826482	2.60716	0.00912973	0.0727439
ZNF598	63.4031	2.15159	0.495069	4.34604	1.3862e-05	0.000952119
GSTM1	14.3534	2.14974	1.01364	2.12082	0.0339372	0.161332
C3	529.451	2.1493	0.710999	3.02293	0.00250339	0.032682
RAC3	7.05249	2.14672	1.0951	1.9603	0.0499606	0.200653
ONECUT2	16.939	2.14251	1.08198	1.98018	0.0476829	0.195757
CXCR3	13.8022	2.13846	1.05104	2.03461	0.0418899	0.182292
UBE2S	95.0337	2.13386	0.576988	3.69828	0.000217067	0.00688612
SOCS1	42.7728	2.13375	0.570926	3.73735	0.000185971	0.00620146
SLC22A4	8.55138	2.12993	0.991559	2.14806	0.0317087	0.154779
CCDC163P	12.404	2.12989	0.825997	2.57857	0.00992101	0.0762871
IL2RB	102.952	2.12676	0.724011	2.93747	0.00330905	0.038986
PROM1	30.8239	2.12584	1.00394	2.11749	0.0342179	0.162203
TTYH2	11.1754	2.12016	1.06004	2.00008	0.0454917	0.190859
MED30	17.4938	2.11974	0.724429	2.92608	0.00343266	0.0396736
HOXB6	27.175	2.11812	1.00611	2.10526	0.0352683	0.165267
PANX2	24.8902	2.11567	0.666976	3.17204	0.00151374	0.0238961
TAGLN	2035.09	2.11381	0.636947	3.31866	0.00090452	0.0172558
NETO2	17.8483	2.10916	0.963443	2.18919	0.0285829	0.145271
IGDCC3	39.1205	2.1074	0.821138	2.56644	0.010275	0.0778308
TACC3	66.2774	2.10564	0.677637	3.10733	0.00188784	0.0274814
NOXA1	78.7083	2.10419	0.538834	3.90508	9.41947e-05	0.00382026
DDX39B	96.2868	2.10317	0.408696	5.14605	2.66029e-07	5.73952e-05
MYC	104.759	2.10301	0.643665	3.26723	0.00108604	0.0192272
CST7	44.1676	2.09873	0.645435	3.25166	0.00114735	0.0198843
APOE	848.105	2.09803	0.500135	4.19492	2.72966e-05	0.00154088
MYL5	37.3308	2.09584	0.668852	3.13349	0.00172741	0.0260473
ZMYND10	9.71083	2.09531	0.909849	2.30292	0.0212834	0.12203
PRKCZ	12.2974	2.093	1.04498	2.00291	0.0451869	0.190196
AJUBA	80.2445	2.0885	0.605121	3.45138	0.000557726	0.0124475
SMPDL3A	27.2807	2.0872	0.738601	2.82589	0.00471492	0.0486765
LSM1	16.7108	2.08495	0.759567	2.74492	0.00605262	0.0565538
NQO1	191.543	2.08212	0.840066	2.47852	0.0131928	0.0898455
PRSS48	36.6944	2.07681	0.890875	2.3312	0.0197427	0.115639
CDCA3	10.6404	2.06673	0.960969	2.15067	0.0315019	0.154414
SORD	37.9324	2.06491	0.809657	2.55035	0.0107614	0.0799176
MAFK	67.067	2.06329	0.624664	3.30304	0.000956433	0.0176821
SNORD104	30.4746	2.06019	0.700426	2.94134	0.00326793	0.0387507
RN7SL2	383.652	2.05995	0.636501	3.23636	0.00121065	0.0206202
CDK2AP1	63.34	2.05973	0.701445	2.93641	0.00332038	0.038986
MEX3D	49.6111	2.05936	0.664029	3.1013	0.00192671	0.027764
CXorf40A	22.964	2.05545	0.677088	3.03572	0.00239962	0.0319382
MEX3B	20.3587	2.05377	0.740005	2.77534	0.00551439	0.0533311
WDR81	72.3843	2.05184	0.477584	4.2963	1.73672e-05	0.00109764
TNFRSF4	12.3912	2.04706	0.85533	2.39329	0.0166979	0.103979
ATP6V0C	41.4471	2.04549	0.792052	2.58252	0.0098083	0.0759218
BRICD5	25.3133	2.04314	0.934406	2.18657	0.028774	0.145714
FBXL6	42.5281	2.04058	0.564052	3.61771	0.00029722	0.00842023
PRMT3	37.839	2.03756	0.630349	3.23243	0.00122743	0.0208008
LINC00176	31.0201	2.03651	0.788311	2.58338	0.0097838	0.0758679
AP000892.6	53.0475	2.03333	0.835095	2.43485	0.0148979	0.0968709
WASH6P	35.753	2.03319	0.597863	3.40076	0.000671981	0.0141544
B4GALNT3	104.009	2.02974	0.741141	2.73866	0.00616892	0.057259
HAP1	92.2365	2.02736	0.754945	2.68544	0.00724353	0.0631459
DHCR24	152.624	2.0268	0.752032	2.6951	0.00703675	0.0618999
PLEKHB1	19.6389	2.02303	0.940529	2.15094	0.0314806	0.154414
NDUFS7	81.6478	2.02221	0.530285	3.81344	0.000137043	0.00504371
CLEC3B	17.8189	2.02065	0.901782	2.24073	0.0250435	0.134214
STRA6	114.732	2.01882	0.606924	3.32631	0.000880035	0.0169062
REXO1	78.5695	2.01757	0.436948	4.61741	3.88565e-06	0.000389213
ACSM1	32.8871	2.01618	0.84722	2.37976	0.0173241	0.106592
ATP8A2	28.0141	2.0126	0.973776	2.0668	0.0387534	0.174931
HEATR1	48.0556	2.01179	0.770717	2.61029	0.00904658	0.0722867
BRMS1	70.1245	2.01072	0.434322	4.62956	3.66441e-06	0.000369249
TEAD2	80.7713	2.00842	0.637081	3.15254	0.00161858	0.0247838
CNOT3	69.0876	2.00623	0.467034	4.29568	1.74156e-05	0.00109764
PPP1R35	97.9932	2.00581	0.493269	4.06636	4.77527e-05	0.00226361
URB1-AS1	9.72713	2.00437	0.914962	2.19066	0.0284763	0.144904
C1QTNF6	191.12	2.00407	0.667754	3.00121	0.00268906	0.0343335
CDC20	45.2781	2.00368	0.97169	2.06206	0.0392019	0.17587
RNF212	21.448	2.00366	0.882233	2.27112	0.0231398	0.128593
ARF5	195.945	2.00256	0.458623	4.36646	1.26274e-05	0.00088172
GADD45G	248.801	1.99368	0.70136	2.84259	0.00447481	0.0471074
CPXM1	328.253	1.99126	0.696041	2.86083	0.00422528	0.045484
TRPV1	23.5396	1.98953	0.861675	2.30891	0.0209488	0.120646
EPHA2	84.4856	1.9871	0.508847	3.9051	9.4188e-05	0.00382026
ASMTL-AS1	10.6736	1.98697	0.891432	2.22896	0.0258164	0.136745
CKS2	46.6366	1.98606	0.798059	2.48861	0.0128244	0.08839
TRAP1	71.5882	1.98285	0.725899	2.73158	0.00630318	0.0581258
SMG1P7	9.72274	1.98181	0.949687	2.08681	0.0369056	0.170651
TMUB1	131.459	1.98103	0.441281	4.48928	7.14652e-06	0.00060433
CCDC64	18.0659	1.97694	0.906051	2.18193	0.0291148	0.146822
LINC00473	45.4048	1.9757	0.840305	2.35117	0.0187146	0.111638
MLC1	14.0558	1.97425	0.913332	2.16159	0.0306499	0.151878
MACC1	83.1752	1.97403	0.803998	2.45527	0.0140778	0.0933417
SLC35E2	15.2605	1.9707	0.728811	2.704	0.00685113	0.0610327
SLC12A8	21.1461	1.97	0.798049	2.46852	0.0135672	0.091617
RP11-159D12.2	21.4214	1.96591	0.686893	2.86203	0.00420931	0.0453775
PODN	110.004	1.96421	0.663077	2.96226	0.00305387	0.0374409
FAAH	23.3468	1.964	0.673977	2.91405	0.00356768	0.0406268
INO80E	156.479	1.96334	0.452072	4.34299	1.40557e-05	0.000961503
HSPD1	604.216	1.9616	0.7033	2.78914	0.00528477	0.0520071
SCD	248.575	1.96102	0.795659	2.46464	0.0137149	0.0920262
VILL	33.7546	1.96084	0.557074	3.51989	0.000431732	0.0106503
B4GALNT4	72.0606	1.95984	0.609926	3.21324	0.00131247	0.0216958
FTH1	1414.4	1.95888	0.596041	3.28648	0.00101446	0.0183761
NCEH1	25.0441	1.95878	0.744719	2.63023	0.00853277	0.0699754
ZAP70	49.4627	1.95766	0.635753	3.07928	0.00207503	0.0291063
RTN4R	26.5003	1.95745	0.874763	2.23769	0.0252415	0.13476
PARD6B	11.3362	1.95596	0.942805	2.07462	0.0380222	0.173445
TMEM238	31.8797	1.95476	0.655039	2.98419	0.00284335	0.035734
ALDH4A1	25.9772	1.95292	0.642958	3.0374	0.00238631	0.0318242
VPS52	41.1318	1.95175	0.525099	3.71692	0.000201663	0.00655132
SERPINF2	93.0843	1.95139	0.759707	2.56861	0.0102108	0.0774772
GINS2	24.5106	1.95003	0.940935	2.07244	0.0382241	0.17384
CLIC3	20.359	1.94911	0.795571	2.44995	0.0142875	0.0942865
EPS8L2	123.598	1.94906	0.510871	3.81517	0.000136089	0.00502216
ARL2BP	11.6944	1.94863	0.967944	2.01317	0.044097	0.187248
SNX22	75.9488	1.94837	0.75535	2.57942	0.00989662	0.0762266
INCENP	31.1879	1.94438	0.883544	2.20066	0.0277604	0.143035
WDR6	160.06	1.94296	0.384355	5.05512	4.3012e-07	8.61673e-05
RASL11A	30.3455	1.94173	0.60086	3.23159	0.00123103	0.0208195
CA5BP1	24.7447	1.93226	0.695867	2.77676	0.00549033	0.0531595
ATG4D	28.3239	1.9273	0.591716	3.25714	0.0011254	0.019609
CENPN	13.9045	1.92409	0.907245	2.1208	0.0339384	0.161332
PAOX	16.9492	1.9195	0.705908	2.7192	0.00654407	0.0593829
CPS1	103.059	1.91818	0.903413	2.12326	0.033732	0.161079
SMG1P2	9.51157	1.91512	0.913589	2.09626	0.0360588	0.168014
DLL1	24.4304	1.91456	0.656742	2.91524	0.00355413	0.0405731
ARMC7	24.7362	1.91266	0.651758	2.93461	0.00333965	0.0390818
KCTD11	14.8533	1.91179	0.756547	2.52699	0.0115045	0.083189
MMP17	68.8094	1.90574	0.610382	3.1222	0.00179503	0.0266767
EDC4	25.2166	1.90542	0.941532	2.02375	0.0429963	0.1846
PRMT1	314.571	1.90539	0.399719	4.76683	1.87145e-06	0.000235021
H2AFX	99.7296	1.89674	0.414194	4.57935	4.66429e-06	0.000453704
GAS1	264.945	1.89575	0.650052	2.91631	0.00354201	0.0405731
ADCY6	68.1756	1.8938	0.491124	3.85605	0.000115235	0.00438727
TUBA4A	180.656	1.88861	0.722164	2.61521	0.00891731	0.0717993
PGAM1	156.308	1.88772	0.518792	3.63869	0.000274032	0.00801986
ERF	89.3547	1.88492	0.477678	3.946	7.94668e-05	0.00337694
PFDN6	62.0709	1.88468	0.430293	4.37998	1.18691e-05	0.000839217
SPSB2	18.6107	1.88359	0.716718	2.62808	0.00858693	0.0702483
CENPV	52.4239	1.87921	0.488712	3.84522	0.000120442	0.00456486
B9D2	21.6336	1.87867	0.649214	2.89376	0.00380662	0.0426484
BEGAIN	31.0487	1.87728	0.855475	2.19443	0.0282047	0.144133
SFN	75.2831	1.87616	0.940333	1.99521	0.0460205	0.191881
ESRRA	49.7251	1.87499	0.540216	3.47081	0.000518889	0.0119615
PRF1	77.8414	1.8739	0.68979	2.71662	0.00659529	0.0595416
MLK4	9.592	1.87137	0.924215	2.02482	0.042886	0.184537
LINC01341	16.9607	1.87057	0.769866	2.42973	0.0151099	0.0977961
GZMM	26.7798	1.87011	0.768173	2.43449	0.0149129	0.0968967
SEC24C	23.6959	1.87009	0.915756	2.04213	0.0411385	0.180187
CDC26	8.27997	1.86735	0.950123	1.96537	0.0493711	0.19962
MT-CO1	15311.6	1.86648	0.354403	5.26653	1.39027e-07	3.61715e-05
HSH2D	21.8138	1.85906	0.697036	2.66709	0.00765116	0.0652248
GAPDH	2423.16	1.85582	0.479764	3.86819	0.000109644	0.00421255
IGFBP3	1564.61	1.85458	0.735049	2.52307	0.0116335	0.0836614
PHB	132.686	1.85246	0.605237	3.06072	0.00220803	0.0301916
C17orf96	26.7108	1.85009	0.823593	2.24637	0.0246804	0.133049
WDR62	25.5926	1.84992	0.713158	2.59398	0.00948718	0.0747088
RP11-167N5.5	19.0567	1.84561	0.899527	2.05175	0.0401938	0.177808
SMO	78.2233	1.84303	0.521391	3.53484	0.000408025	0.0103369
NAT6	31.5725	1.84264	0.679191	2.71299	0.00666796	0.0598765
NPTX1	26.5854	1.84238	0.929416	1.9823	0.0474453	0.195353
HERC2P9	41.1109	1.8414	0.702166	2.62246	0.00872971	0.0706947
FJX1	24.1612	1.8413	0.671547	2.74189	0.00610877	0.0569221
HES4	467.07	1.84116	0.677961	2.71573	0.00661299	0.0596374
ACAA1	37.1622	1.83655	0.586617	3.13074	0.00174364	0.026111
FAM83G	32.1558	1.83631	0.62914	2.91877	0.0035142	0.040339
SORCS1	14.9059	1.83573	0.831054	2.20891	0.0271806	0.140954
PTOV1-AS1	28.2035	1.83254	0.665537	2.75348	0.0058966	0.0555277
CARM1	55.2647	1.83003	0.539024	3.39508	0.000686095	0.0142891
VTN	19.013	1.82998	0.932747	1.96193	0.0497712	0.200323
POLD1	60.0045	1.82936	0.654098	2.79677	0.00516157	0.0514263
EPS8L1	39.9165	1.82919	0.75769	2.41417	0.0157711	0.100453
RASD1	318.404	1.82723	0.762481	2.39643	0.0165557	0.10353
CYP3A5	58.0875	1.82437	0.788766	2.31294	0.0207258	0.119771
AGRN	325.609	1.82353	0.421609	4.32518	1.52407e-05	0.00100099
MCM5	110.401	1.82347	0.463598	3.93329	8.37904e-05	0.00351627
RP11-43F13.1	27.532	1.82057	0.632859	2.87674	0.00401812	0.0442229
SPHK1	107.598	1.81751	0.528426	3.43948	0.000582839	0.0129053
HSD17B13	12.7867	1.81689	0.796305	2.28165	0.0225101	0.126435
MED26	18.3422	1.81422	0.75562	2.40097	0.0163519	0.102752
HMGN2	265.215	1.8117	0.403527	4.48967	7.13347e-06	0.00060433
MET	108.065	1.81108	0.689469	2.62677	0.00861989	0.070347
RACGAP1	37.9899	1.80884	0.876415	2.06391	0.0390266	0.175599
KPNA2	160.563	1.80743	0.729384	2.47803	0.0132111	0.0899205
BAX	123.388	1.80569	0.364635	4.95204	7.34404e-07	0.00013009
CD69	76.466	1.80355	0.830869	2.17068	0.0299552	0.149581
CNOT1	122.316	1.80255	0.61836	2.91505	0.0035563	0.0405731
TRABD	199.199	1.80068	0.423273	4.25417	2.09828e-05	0.00126313
MOSPD3	69.7684	1.79932	0.507677	3.54423	0.000393763	0.0101672
PLCL2	184.241	1.79917	0.673039	2.6732	0.00751308	0.0645051
WRAP53	25.844	1.79894	0.675586	2.66279	0.00774956	0.0659003
KLF15	48.3538	1.79877	0.744817	2.41505	0.0157332	0.100325
NFKBIE	37.1773	1.79623	0.791203	2.27026	0.023192	0.128719
CNN2	270.216	1.79373	0.368474	4.86801	1.1273e-06	0.000174039
KRT8	677.649	1.79293	0.778179	2.30401	0.0212223	0.121763
DHRS3	301.355	1.79244	0.566346	3.16492	0.00155125	0.0242302
POLR3H	72.3618	1.79149	0.527511	3.39612	0.000683485	0.0142891
ZNF517	38.4565	1.78785	0.572705	3.12177	0.00179768	0.0266767
TTLL12	130.483	1.78613	0.457014	3.90825	9.29675e-05	0.00380343
ARL6IP4	17.2201	1.78371	0.765311	2.3307	0.0197692	0.115713
CCR10	23.9243	1.78087	0.8094	2.20024	0.0277899	0.143143
SH2D2A	17.4751	1.77856	0.76307	2.33079	0.0197643	0.115713
NPR2	28.9296	1.77811	0.586877	3.02978	0.00244733	0.0322504
STEAP3	29.862	1.77642	0.714328	2.48684	0.0128883	0.0886154
KIF26A	24.049	1.77603	0.787773	2.25449	0.0241653	0.131432
CDH24	61.5975	1.77586	0.858109	2.06951	0.0384987	0.174342
SPINT1	82.4236	1.77339	0.77221	2.29651	0.0216467	0.123565
F8A1	31.9879	1.7722	0.67113	2.64062	0.00827557	0.0684443
SOX18	109.153	1.77162	0.581172	3.04836	0.00230093	0.0311254
NT5DC2	102.765	1.76744	0.446127	3.96173	7.44092e-05	0.00322721
MRPL44	41.5781	1.7654	0.632851	2.7896	0.00527733	0.0519947
TFRC	202.586	1.76498	0.581059	3.03751	0.00238538	0.0318242
ALKBH4	23.4722	1.76349	0.648761	2.71825	0.00656291	0.059419
RPL41	764.61	1.76323	0.312258	5.64671	1.63552e-08	7.05704e-06
TMEM184A	25.3717	1.76321	0.796575	2.21349	0.0268641	0.140133
MRPL9	57.9209	1.7627	0.490834	3.59124	0.000329107	0.00907095
PAM16	17.6598	1.7619	0.68501	2.57209	0.0101088	0.0771477
TECR	178.854	1.76164	0.41953	4.19907	2.68013e-05	0.00151856
BUD31	39.5684	1.76045	0.632394	2.78379	0.0053728	0.0524508
RASSF7	41.4225	1.75927	0.62837	2.79975	0.0051143	0.0510459
ALDOC	14.0681	1.75634	0.810116	2.16801	0.0301576	0.150145
HNRNPAB	267.902	1.75581	0.396193	4.4317	9.34927e-06	0.000708691
C21orf2	80.8604	1.75422	0.692923	2.53162	0.0113536	0.0824739
KIAA1522	82.3729	1.75293	0.533035	3.28859	0.00100692	0.0182787
IER5L	111.11	1.75078	0.48968	3.57536	0.000349746	0.0094079
LMTK2	35.2559	1.75031	0.576703	3.03503	0.0024051	0.0319693
SDHAP3	15.0053	1.74761	0.823603	2.12191	0.0338457	0.161143
NCR1	20.2025	1.74653	0.845154	2.06652	0.0387794	0.174947
RAB3A	11.8126	1.74632	0.888643	1.96515	0.049397	0.199628
PCBP1	180.899	1.74592	0.718334	2.43051	0.0150775	0.0976992
TBCD	205.524	1.74518	0.367934	4.74319	2.10376e-06	0.000258409
TSTD1	24.9824	1.74373	0.852607	2.04517	0.0408382	0.179612
RPSA	1322.92	1.74165	0.344948	5.04901	4.441e-07	8.79214e-05
TMPRSS4	42.998	1.74	0.881393	1.97415	0.0483644	0.197214
GTSE1	24.015	1.73553	0.835584	2.07703	0.0377992	0.172836
P4HB	907.092	1.73546	0.402397	4.31281	1.61196e-05	0.00103851
PAFAH1B3	37.636	1.73531	0.559986	3.09884	0.00194281	0.0278893
SCARF2	134.137	1.73418	0.654523	2.64954	0.00806013	0.0676106
WNT9A	50.8221	1.7329	0.637855	2.71676	0.0065925	0.0595416
BMF	40.5129	1.73254	0.527682	3.28331	0.00102597	0.0185048
MOV10L1	53.8752	1.73054	0.702933	2.46188	0.0138211	0.0922941
RFXANK	80.6078	1.72998	0.492149	3.51515	0.000439498	0.0107655
AP1M2	33.4205	1.72904	0.791746	2.18383	0.0289748	0.146423
ZNF512B	87.6961	1.72853	0.445444	3.88046	0.00010426	0.00411098
SLC52A2	78.2045	1.7285	0.507781	3.40402	0.00066402	0.0141266
SLC2A1	217.461	1.72744	0.755915	2.28523	0.0222991	0.125754
RFC3	26.4665	1.72559	0.724152	2.38291	0.0171764	0.105916
MAN1A1	110.015	1.72407	0.538487	3.20169	0.00136624	0.0223307
ARHGDIA	606.892	1.72363	0.323382	5.33003	9.81978e-08	2.87916e-05
ALYREF	142.714	1.72354	0.417584	4.12741	3.66868e-05	0.00187649
GALNT7	56.3975	1.71935	0.541996	3.17227	0.00151254	0.0238961
RPUSD1	62.0181	1.7177	0.451267	3.80639	0.000141009	0.00511402
PSKH1	59.6927	1.71441	0.572746	2.99332	0.00275959	0.0350214
KLF11	28.6816	1.71369	0.587714	2.91585	0.00354715	0.0405731
TOP2A	137.353	1.7128	0.870617	1.96734	0.0491439	0.199136
PHGDH	96.8426	1.71243	0.659633	2.59604	0.00943059	0.0744084
APOBEC3G	101.974	1.71095	0.583893	2.93024	0.00338698	0.0394669
NDC1	39.9833	1.70958	0.55273	3.09297	0.00198167	0.0282847
MEST	59.0003	1.70923	0.521973	3.27456	0.00105827	0.0189447
TWIST2	316.128	1.70791	0.692337	2.46687	0.0136298	0.0917644
ETV3	50.1131	1.70719	0.598927	2.85041	0.00436634	0.0462991
CECR1	214.14	1.70643	0.553022	3.08564	0.00203115	0.0287712
FDXR	22.8265	1.70621	0.747447	2.28272	0.0224469	0.126249
NME1-NME2	113.091	1.70369	0.528007	3.22663	0.00125256	0.0210361
TOR4A	38.3249	1.70279	0.615963	2.76444	0.00570213	0.0542428
PCNXL3	122.725	1.70145	0.424503	4.00809	6.12108e-05	0.00274681
FASN	323.194	1.69978	0.528148	3.21839	0.00128913	0.0213729
TKT	556.711	1.69918	0.708266	2.39906	0.016437	0.103133
DCPS	40.9708	1.69908	0.6067	2.80052	0.005102	0.0509962
OSBP2	31.8547	1.69858	0.855854	1.98467	0.0471815	0.1946
AGAP4	14.8871	1.69813	0.822194	2.06537	0.0388881	0.175163
KIAA1161	32.7815	1.69705	0.793875	2.13768	0.0325428	0.157178
PEX16	63.0906	1.69668	0.521131	3.25577	0.00113087	0.0196391
DRD4	46.3376	1.69421	0.716577	2.3643	0.0180641	0.109386
HIRA	37.3765	1.69215	0.591689	2.85987	0.00423815	0.0454966
PDIA4	230.883	1.68865	0.436231	3.871	0.000108388	0.00419095
RAB20	21.9772	1.68746	0.655628	2.57381	0.0100586	0.0768949
PRDX2	355.287	1.68507	0.378702	4.44959	8.60357e-06	0.000676546
SLC39A1	148.918	1.68505	0.353475	4.76711	1.86891e-06	0.000235021
DDX11	69.473	1.68292	0.541856	3.10585	0.00189734	0.0275299
FAM46C	50.6178	1.68081	0.676381	2.48501	0.0129548	0.0887705
CD247	45.2196	1.67762	0.761216	2.20387	0.0275337	0.142229
EEF2KMT	22.4153	1.67647	0.684681	2.44854	0.0143436	0.0944345
NTMT1	31.0667	1.67599	0.688243	2.43517	0.0148846	0.096822
VIPR2	30.2816	1.67403	0.795034	2.1056	0.0352387	0.165226
SPACA6P	79.3674	1.67349	0.694747	2.40877	0.0160062	0.101285
LIG1	46.8178	1.67225	0.553401	3.02177	0.00251304	0.0327571
MINK1	141.77	1.67195	0.374119	4.46902	7.85791e-06	0.000641908
DGAT1	134.532	1.67063	0.453645	3.68268	0.000230795	0.00713938
FNDC4	21.0608	1.66961	0.781282	2.13702	0.0325967	0.157264
PPP1R3G	19.6323	1.66925	0.77354	2.15794	0.0309325	0.152738
NMB	20.7791	1.6682	0.632888	2.63585	0.00839259	0.0690614
PTHLH	15.3756	1.66725	0.706979	2.35828	0.01836	0.110568
CCT4	171.071	1.66684	0.459962	3.62386	0.000290238	0.00832049
SEMA3F	67.437	1.66569	0.458071	3.63632	0.000276557	0.00806555
C14orf142	15.0392	1.66475	0.796439	2.09024	0.0365963	0.16956
SSBP4	338.835	1.66382	0.461913	3.60203	0.000315744	0.00876788
PCNA	92.7649	1.66364	0.486394	3.42036	0.000625376	0.0135268
DNAAF2	24.4905	1.66323	0.688906	2.41431	0.015765	0.100452
MCM3AP	72.848	1.66254	0.484598	3.43077	0.00060187	0.0132569
FKBP4	221.457	1.65402	0.522999	3.16257	0.00156385	0.0243154
SLC25A25	23.789	1.65281	0.682504	2.42169	0.0154485	0.0991865
AC010761.8	35.894	1.65153	0.743029	2.2227	0.0262358	0.137967
TMC4	128.817	1.65131	0.521156	3.16855	0.00153199	0.024045
OPLAH	35.3356	1.65124	0.585589	2.81979	0.00480547	0.0493088
TNFRSF25	53.7897	1.64948	0.7189	2.29445	0.0217648	0.123862
ULK3	106.507	1.64928	0.438376	3.76226	0.000168387	0.0058185
SLC16A3	288.957	1.64894	0.6543	2.52015	0.0117304	0.0840711
KIFC2	22.3793	1.64619	0.639537	2.57403	0.010052	0.0768949
ST14	41.9539	1.64552	0.769951	2.13718	0.0325834	0.157245
PPP1R14BP3	13.2696	1.6409	0.803258	2.0428	0.0410718	0.180033
LRRC75A-AS1	222.352	1.64083	0.448354	3.65966	0.000252548	0.00757286
MMP11	173.275	1.64076	0.68165	2.40705	0.0160821	0.101626
TP53I13	207.591	1.63941	0.446472	3.67192	0.000240737	0.007339
STIP1	266.775	1.63911	0.399774	4.10009	4.12998e-05	0.00202622
TUFM	403.824	1.63799	0.343234	4.77224	1.82192e-06	0.00023404
HGS	89.447	1.63727	0.49545	3.30461	0.000951103	0.0176463
RNF31	22.2741	1.63592	0.673191	2.4301	0.0150945	0.0977339
HLA-H	69.6858	1.63592	0.723334	2.26163	0.0237201	0.130409
TAF4	48.2425	1.6358	0.500458	3.2686	0.00108083	0.0191858
PPP1CA	201.664	1.63468	0.450371	3.62963	0.000283828	0.00820662
RDH10	94.4435	1.63317	0.536581	3.04366	0.00233722	0.0314719
GK	36.6871	1.63071	0.756706	2.15501	0.0311613	0.153425
MAPK15	25.2461	1.63055	0.661037	2.46666	0.0136382	0.0917644
ZNF837	11.4399	1.63003	0.821156	1.98504	0.0471403	0.194478
BTBD3	128.376	1.62695	0.540068	3.01249	0.00259114	0.0334384
EIF4H	315.493	1.62562	0.392989	4.13655	3.52571e-05	0.00181996
WBP1	23.0489	1.62523	0.667142	2.4361	0.0148465	0.0966669
LYPD3	18.3756	1.6251	0.804221	2.02071	0.0433096	0.185307
CARD11	36.7372	1.62476	0.619395	2.62314	0.00871236	0.0706562
MRPS2	163.455	1.62437	0.440541	3.68722	0.000226716	0.00702611
CAPS	257.361	1.62356	0.526476	3.08383	0.00204355	0.0288497
PODXL2	43.7977	1.62195	0.573052	2.83037	0.00464935	0.048266
SRD5A1	48.1102	1.62159	0.773973	2.09515	0.0361579	0.168363
GPR124	42.0903	1.62113	0.567095	2.85866	0.00425439	0.0455136
ADRA2A	79.1674	1.61892	0.596393	2.71453	0.00663707	0.0597277
PER3	53.5538	1.61741	0.648656	2.49348	0.0126497	0.0875996
FXYD7	13.4734	1.61726	0.81441	1.9858	0.0470553	0.194304
TESC	48.8146	1.6167	0.589841	2.7409	0.00612715	0.0570285
UBQLN4	53.2061	1.61469	0.455877	3.54194	0.000397202	0.0102048
DIO3OS	217.691	1.61414	0.769045	2.09889	0.0358262	0.167236
C19orf48	55.7476	1.61216	0.470907	3.42351	0.000618177	0.0134576
MAP3K10	45.5095	1.61107	0.628148	2.56479	0.0103237	0.07808
AQP3	131.442	1.61091	0.783909	2.05496	0.0398824	0.177316
SLC19A1	37.2564	1.60842	0.711946	2.25919	0.0238716	0.130719
PRR22	17.0917	1.60806	0.750661	2.14219	0.0321779	0.156229
ATAD3A	113.953	1.6067	0.401528	4.00145	6.29543e-05	0.00281007
GRASP	190.671	1.60606	0.628347	2.55601	0.0105881	0.0792007
C10orf2	14.5431	1.60551	0.807746	1.98765	0.0468506	0.194016
MAT2A	122.794	1.60538	0.574192	2.7959	0.00517553	0.0514411
PC	53.0023	1.59814	0.67738	2.3593	0.0183095	0.11039
CCDC23	35.1144	1.59669	0.573344	2.78488	0.00535476	0.0524508
SLC39A4	37.2195	1.59544	0.577277	2.76374	0.00571434	0.0543092
MTERF3	25.6793	1.59295	0.634952	2.50877	0.0121152	0.0853745
C11orf80	14.8349	1.58941	0.749607	2.12032	0.0339791	0.161471
MEN1	84.8765	1.58793	0.394277	4.02745	5.63845e-05	0.00258539
NR4A1	295.866	1.58754	0.584783	2.71474	0.00663271	0.0597277
FAM110A	23.1186	1.58658	0.787694	2.01421	0.0439879	0.187191
RNF167	214.864	1.58357	0.451548	3.50697	0.000453233	0.0109269
IER3	107.875	1.58297	0.47107	3.36037	0.000778376	0.0155012
SMOX	64.4779	1.5827	0.516469	3.06446	0.00218065	0.0299804
CLIC1	460.834	1.57925	0.321008	4.91964	8.67017e-07	0.000141652
TXNRD1	314.311	1.57761	0.59611	2.64651	0.00813264	0.0678468
HPS3	19.6437	1.57517	0.742276	2.12208	0.0338312	0.161143
RP11-101E13.5	39.4462	1.57401	0.549349	2.86524	0.00416697	0.0451234
PPAP2A	57.9803	1.57373	0.604983	2.60129	0.00928747	0.0735827
BDH2	89.5422	1.57244	0.572487	2.74669	0.00601999	0.0564056
PRR7	13.8742	1.57186	0.758533	2.07224	0.0382432	0.17384
CHSY1	199.974	1.57123	0.453792	3.46245	0.000535283	0.0121562
MCM7	295.593	1.57055	0.458941	3.42212	0.00062135	0.0134917
TMEM132A	92.8998	1.57017	0.475	3.30561	0.000947701	0.0176359
SEMA4D	118.668	1.57009	0.47455	3.30859	0.000937686	0.0175521
ALDH18A1	130.76	1.56985	0.533698	2.94146	0.00326672	0.0387507
CD83	110.104	1.56875	0.728554	2.15324	0.0313001	0.153966
PPP6R1	111.353	1.56698	0.568878	2.75451	0.00587804	0.0554459
C2orf47	18.9247	1.56543	0.700188	2.23573	0.0253696	0.135144
XRCC3	14.5114	1.56379	0.735154	2.12716	0.0334065	0.159842
CADM4	59.6891	1.56285	0.66962	2.33394	0.0195987	0.115196
PYCRL	38.1334	1.56086	0.546506	2.85607	0.00428925	0.0457411
FIGNL1	21.2418	1.55873	0.652684	2.38819	0.0169316	0.104944
AP1S1	55.9721	1.55669	0.47636	3.26789	0.00108351	0.0192131
PPL	78.209	1.55561	0.468458	3.32071	0.000897888	0.0171896
RAP1GAP2	47.1701	1.5544	0.533778	2.91207	0.00359041	0.0408069
ZNF213-AS1	40.4013	1.55363	0.547071	2.83991	0.00451258	0.047273
ZNF687	49.549	1.55267	0.526176	2.95087	0.00316884	0.0383084
GMNN	44.32	1.55248	0.628385	2.47059	0.0134889	0.0912711
FAM73B	65.2862	1.55018	0.458508	3.38092	0.000722425	0.0147536
CALR	908.077	1.55012	0.359478	4.31213	1.61688e-05	0.00103851
ZNF205	38.6155	1.54791	0.68808	2.24961	0.0244736	0.13251
RP11-418J17.1	14.9377	1.54724	0.788864	1.96136	0.0498374	0.200445
ZDHHC12	56.6663	1.54267	0.538148	2.86662	0.00414879	0.0450424
MRGPRF	220.015	1.5408	0.644311	2.3914	0.0167844	0.10434
VARS2	47.309	1.54071	0.490323	3.14223	0.00167668	0.0254191
SCRIB	179.508	1.54045	0.41005	3.75674	0.000172144	0.0058879
44444	42.6995	1.53942	0.644064	2.39016	0.016841	0.104653
ELMO3	27.8012	1.53869	0.607271	2.53379	0.0112837	0.0823072
LINC00890	33.6355	1.53745	0.714109	2.15296	0.0313221	0.154005
MRPL23	46.3098	1.53524	0.525512	2.92142	0.00348442	0.040134
RP11-81A1.6	18.1182	1.53482	0.709714	2.1626	0.0305722	0.151761
CTU1	63.6603	1.53188	0.642832	2.38302	0.0171712	0.105916
GNL3	108.711	1.53168	0.571345	2.68083	0.00734402	0.0636486
ENO1	1882.9	1.53096	0.528802	2.89515	0.00378977	0.0425161
ASIC3	41.7225	1.53071	0.736702	2.07779	0.0377291	0.172616
SLC6A6	140.378	1.52962	0.453255	3.37475	0.000738818	0.0149974
CCDC106	62.923	1.52785	0.495554	3.08311	0.00204851	0.0288779
PIGW	16.8408	1.52725	0.774412	1.97215	0.0485929	0.197804
PDE2A	102.559	1.5265	0.601659	2.53715	0.0111759	0.0817807
SAC3D1	35.0535	1.5243	0.607845	2.50771	0.0121518	0.0855432
TRAF2	32.8572	1.52288	0.549168	2.77307	0.00555302	0.0535522
ANKRD9	86.0194	1.52181	0.481476	3.16072	0.00157382	0.0243531
ZNF446	35.528	1.52073	0.737712	2.06141	0.039264	0.175962
MYH14	30.817	1.51702	0.749211	2.02482	0.0428856	0.184537
CLK1	240.175	1.51638	0.464981	3.26117	0.00110952	0.019449
HS6ST1	75.4185	1.51358	0.475049	3.18615	0.0014418	0.0231957
NTHL1	49.2838	1.51296	0.517388	2.92423	0.00345306	0.0398546
ATP13A1	159.697	1.51213	0.429191	3.52321	0.000426347	0.0106133
EPT1	56.3523	1.51189	0.626855	2.41186	0.0158713	0.100824
MLPH	101.888	1.51172	0.638746	2.36669	0.0179477	0.108916
GTF3C2	105.331	1.51137	0.442518	3.41538	0.000636931	0.0136887
CTSA	287.734	1.51063	0.362796	4.16385	3.12922e-05	0.00167702
MRPL12	75.3455	1.51039	0.499887	3.02146	0.00251559	0.032765
NSMF	161.919	1.50969	0.386321	3.90785	9.31195e-05	0.00380343
TNFRSF19	24.0991	1.50883	0.719824	2.09611	0.0360728	0.168014
MRPL4	149.805	1.50873	0.383298	3.93618	8.27895e-05	0.00348295
PRMT6	40.182	1.5056	0.697801	2.15763	0.0309565	0.152776
CTD-3092A11.2	14.2571	1.50559	0.756794	1.98943	0.0466534	0.193656
GPS2	25.4152	1.50446	0.653935	2.30062	0.0214131	0.122523
HMGB3	40.8541	1.50273	0.607869	2.47213	0.0134311	0.0910633
ITGAX	101.223	1.50002	0.507429	2.95612	0.00311535	0.0379068
CD300A	34.4254	1.49958	0.748102	2.00452	0.0450147	0.189614
ZBTB17	79.0668	1.49941	0.53497	2.8028	0.00506615	0.0507386
LPCAT1	150.796	1.49905	0.451593	3.31946	0.000901914	0.0172471
GGT1	25.3114	1.49897	0.675231	2.21993	0.0264235	0.138651
ADAM12	82.1394	1.49778	0.672227	2.22808	0.0258751	0.136841
ADAMTS7	95.3258	1.49667	0.680982	2.19781	0.0279627	0.143704
HMGN4	34.6589	1.49549	0.577061	2.59156	0.0095541	0.074989
LRRC45	69.9675	1.49241	0.547319	2.72677	0.00639579	0.058653
SLC9A3R1	141.578	1.4921	0.712998	2.09272	0.0363746	0.168951
MMD	39.604	1.49206	0.734983	2.03006	0.0423508	0.183389
PPP2R5D	91.934	1.49042	0.437217	3.40888	0.000652306	0.0139479
PDK2	18.2678	1.48836	0.726182	2.04958	0.0404058	0.178351
NR4A2	233.864	1.48818	0.713166	2.08673	0.0369128	0.170651
FAM129B	382.651	1.48788	0.390737	3.80787	0.000140168	0.00510246
QSOX2	66.8858	1.48488	0.629711	2.35804	0.0183718	0.110572
NCAPG2	37.182	1.48349	0.736892	2.01318	0.044096	0.187248
PVRL1	27.6716	1.48296	0.574131	2.58296	0.00979555	0.075893
ASPSCR1	125.492	1.48065	0.452501	3.27215	0.00106732	0.0190316
MYRF	91.3947	1.48024	0.673187	2.19885	0.0278886	0.143388
SHC1	167.612	1.48018	0.342643	4.31989	1.56109e-05	0.00101822
GSKIP	25.9037	1.47997	0.662155	2.23508	0.0254122	0.135326
COASY	122.821	1.47975	0.433521	3.41333	0.00064175	0.0137572
NPHP4	23.2494	1.47904	0.655401	2.2567	0.0240268	0.131147
SLC6A8	163.026	1.47872	0.34181	4.32615	1.51741e-05	0.00100099
ETNK2	32.9405	1.47848	0.702854	2.10354	0.0354182	0.165745
PHLDB3	77.0581	1.47837	0.500391	2.95444	0.00313239	0.0379851
COL7A1	303.515	1.47835	0.477711	3.09464	0.00197049	0.0281728
PITPNM1	109.356	1.47667	0.401776	3.67536	0.000237519	0.00728044
TARS	236.056	1.47639	0.71889	2.05371	0.0400039	0.177387
DHPS	129.595	1.47446	0.485406	3.03759	0.00238479	0.0318242
PHYHD1	100.679	1.4739	0.545503	2.70191	0.00689429	0.0612615
MXRA8	698.672	1.47038	0.683753	2.15045	0.0315197	0.154414
AIFM2	58.0422	1.46963	0.504127	2.9152	0.00355458	0.0405731
FOXS1	19.1306	1.46827	0.677047	2.16864	0.0301097	0.150129
SEPHS2	90.7953	1.46805	0.524975	2.79642	0.00516723	0.0514334
RP11-927P21.2	36.0896	1.4678	0.599198	2.44961	0.0143012	0.09434
HGH1	44.4993	1.46555	0.484981	3.02187	0.00251217	0.0327571
DNAJA4	32.9203	1.46219	0.542037	2.69758	0.00698445	0.0617737
AKT1S1	206.297	1.46126	0.452245	3.23114	0.00123298	0.0208195
PPIF	106.527	1.45793	0.7137	2.04278	0.0410745	0.180033
PPIL2	54.6015	1.45682	0.467895	3.11355	0.00184852	0.0271269
TBX2-AS1	40.8111	1.45626	0.592789	2.45662	0.0140249	0.0931747
ZCCHC14	68.9338	1.45572	0.431711	3.37197	0.000746317	0.0150769
PLA2G6	127.677	1.45439	0.694285	2.0948	0.0361888	0.16846
SMPD4	97.692	1.45388	0.56973	2.55187	0.0107145	0.0796748
ARHGAP9	67.643	1.45273	0.571887	2.54024	0.0110778	0.0813934
SRC	122.671	1.4524	0.491153	2.95713	0.00310521	0.0378381
SLC25A10	27.6345	1.44982	0.69472	2.08692	0.0368955	0.170651
C19orf24	120.976	1.44856	0.512355	2.82727	0.0046947	0.0485733
EVPL	29.9441	1.44743	0.658159	2.19921	0.0278627	0.143386
DHX37	58.0276	1.44705	0.51515	2.80899	0.00496979	0.0502594
CPSF4	86.5915	1.44524	0.417161	3.46447	0.000531277	0.0121239
MOB3C	24.5847	1.44521	0.656059	2.20287	0.0276038	0.142446
ADAM15	186.594	1.44494	0.409038	3.53254	0.000411586	0.0103841
AKR1C3	128.242	1.44402	0.733041	1.96991	0.0488492	0.198559
TNFRSF21	103.473	1.44235	0.437887	3.29388	0.000988141	0.0180744
VWCE	36.8942	1.44209	0.538841	2.67628	0.00744452	0.0641358
NOB1	107.863	1.44174	0.469183	3.07288	0.00212007	0.0295092
TRBC2	124.355	1.44151	0.568174	2.5371	0.0111775	0.0817807
CITED2	596.012	1.44066	0.485914	2.96484	0.00302838	0.0373191
MLST8	76.0225	1.43921	0.453338	3.17469	0.00149994	0.0238123
TCIRG1	368.189	1.43917	0.476689	3.01909	0.00253538	0.0329463
BZW1	188.235	1.43847	0.530719	2.71041	0.00672006	0.0601837
PUSL1	29.6473	1.43316	0.564502	2.5388	0.0111234	0.0816127
BANF1	212.809	1.43166	0.336921	4.24926	2.14481e-05	0.00127989
SLC27A4	71.0876	1.42844	0.427915	3.33814	0.00084342	0.0164828
USP20	105.017	1.42713	0.471618	3.02604	0.00247778	0.0325497
DUS3L	59.8538	1.42664	0.531659	2.68337	0.00728836	0.063417
MMP15	39.842	1.42387	0.604539	2.35529	0.0185081	0.111035
CCDC71	28.074	1.42155	0.615784	2.30852	0.0209705	0.120729
L3MBTL1	21.7003	1.42142	0.712293	1.99556	0.0459823	0.191817
INPP5B	61.8363	1.41826	0.569795	2.48907	0.0128078	0.088332
FAM195A	50.1132	1.41694	0.478889	2.9588	0.00308835	0.0376873
APH1A	166.081	1.41638	0.357708	3.95959	7.50779e-05	0.00323951
RHOB	1384.61	1.41515	0.50322	2.8122	0.00492044	0.0499706
RPL18A	3487.94	1.41372	0.461114	3.06587	0.0021704	0.0299236
FAM60A	89.0903	1.41242	0.398676	3.54278	0.000395934	0.0101877
RCE1	69.6315	1.41232	0.42737	3.30466	0.000950902	0.0176463
CABLES1	59.9508	1.41215	0.527427	2.67742	0.00741907	0.0640247
MROH6	20.1595	1.41209	0.648921	2.17605	0.0295514	0.148355
TEAD4	23.3802	1.41173	0.708658	1.99211	0.0463585	0.192717
ZC3H12A	50.4133	1.41151	0.632185	2.23275	0.0255654	0.135843
NEURL4	70.6697	1.40698	0.515782	2.72787	0.00637457	0.0586171
IFT20	24.4095	1.40681	0.634559	2.21699	0.0266238	0.139355
B3GALT6	76.7119	1.4068	0.399961	3.51733	0.000435906	0.0107018
SPATC1L	49.9354	1.4058	0.627178	2.24146	0.0249961	0.134045
DDOST	212.536	1.4047	0.464679	3.02295	0.0025032	0.032682
C1QBP	155.438	1.40352	0.587769	2.38787	0.0169462	0.104997
TRRAP	104.023	1.40268	0.387715	3.61782	0.000297096	0.00842023
TELO2	106.914	1.40159	0.429412	3.26397	0.00109861	0.0193378
STUB1	40.9091	1.40112	0.667777	2.09819	0.0358886	0.167406
ARHGAP39	47.3821	1.40044	0.497044	2.81754	0.0048393	0.0495165
SLC33A1	264.171	1.40014	0.628969	2.22609	0.0260083	0.137278
PPP4C	229.452	1.39925	0.387017	3.61549	0.000299786	0.00846442
FARSA	133.948	1.39917	0.444583	3.14715	0.00164868	0.0251141
ABCF3	91.867	1.39816	0.390998	3.57587	0.000349062	0.0094079
EZH2	26.4993	1.39751	0.651924	2.14367	0.0320595	0.155744
PCK2	33.7383	1.39743	0.697601	2.00319	0.0451565	0.190116
TSPAN12	29.4209	1.39614	0.663196	2.10518	0.035276	0.165267
C16orf58	16.7424	1.39489	0.690637	2.01972	0.0434129	0.185519
CHTF18	59.7685	1.39148	0.502412	2.76961	0.00561234	0.0537839
RADIL	29.0379	1.39123	0.590888	2.35447	0.018549	0.111123
MFSD12	225.042	1.39102	0.43949	3.16508	0.00155041	0.0242302
PIDD1	79.5856	1.39082	0.543083	2.56097	0.0104382	0.078522
HN1	109.949	1.39043	0.589734	2.35773	0.0183869	0.110584
HIST1H2AC	50.9627	1.39033	0.610565	2.27712	0.0227792	0.127141
PFAS	79.9165	1.39017	0.630774	2.20392	0.0275303	0.142229
YDJC	49.5195	1.38911	0.519506	2.6739	0.00749751	0.0644372
TSPAN15	86.2302	1.38906	0.555194	2.50195	0.0123513	0.086423
METTL1	23.3759	1.3848	0.618906	2.2375	0.0252536	0.134768
THEM6	34.1046	1.38406	0.535773	2.58329	0.00978631	0.0758679
DDX31	34.1247	1.38251	0.543611	2.54319	0.0109845	0.0810067
TFPT	31.4407	1.38175	0.662621	2.08528	0.0370437	0.170927
CD3E	113.465	1.38153	0.533381	2.59014	0.00959358	0.0749968
REPIN1	146.158	1.37979	0.363929	3.79138	0.000149814	0.005344
SNRPG	95.4623	1.37978	0.406241	3.39644	0.000682678	0.0142891
PLXNB1	240.835	1.3793	0.410715	3.3583	0.000784247	0.015557
TM7SF2	25.5391	1.37876	0.700234	1.969	0.0489529	0.198863
PCBP3	83.972	1.37862	0.438127	3.14661	0.00165174	0.0251141
ATP5G1	129.434	1.37754	0.368605	3.73717	0.000186103	0.00620146
CTDNEP1	241.057	1.37732	0.323926	4.25197	2.11894e-05	0.00126895
SPRED2	50.3171	1.37576	0.489935	2.80804	0.00498434	0.0502998
ID1	305.903	1.37504	0.552982	2.4866	0.0128971	0.0886154
SEPP1	54.1221	1.37099	0.543833	2.52098	0.0117029	0.084007
ABHD17A	223.547	1.3708	0.424592	3.2285	0.00124441	0.0209829
PPIA	1240.89	1.36808	0.35131	3.89423	9.851e-05	0.00395639
TAF6	34.475	1.36654	0.692524	1.97327	0.048465	0.197427
VPS18	53.3025	1.36653	0.572684	2.38619	0.0170241	0.105247
NCAPD2	131.856	1.36642	0.556065	2.45731	0.0139982	0.0930584
ABHD8	58.2187	1.36477	0.6117	2.23112	0.0256733	0.136194
GGT7	63.5682	1.36438	0.564449	2.41719	0.0156409	0.0999069
AC113189.5	25.037	1.36421	0.609231	2.23923	0.025141	0.134375
BMPER	24.2061	1.36244	0.620309	2.19638	0.0280644	0.143847
IRF2BP1	185.451	1.36108	0.596666	2.28114	0.0225404	0.126439
CTDP1	72.9609	1.36056	0.484655	2.80729	0.00499609	0.0503439
EBP	51.2567	1.35917	0.557151	2.4395	0.0147076	0.0960569
ARRDC1	142.84	1.35851	0.437356	3.1062	0.00189511	0.0275299
TSKU	296.71	1.35754	0.577161	2.3521	0.0186679	0.111477
IRAK1	200.512	1.35706	0.645164	2.10343	0.0354281	0.165745
USF1	88.4367	1.35663	0.414609	3.27207	0.00106763	0.0190316
ATXN7L2	38.4136	1.35589	0.602527	2.25035	0.024427	0.132386
BOP1	99.4662	1.35542	0.459972	2.94675	0.00321132	0.0385331
SH2B2	35.8236	1.35418	0.666078	2.03306	0.0420464	0.182597
PRRC2A	515.769	1.35359	0.407892	3.31851	0.000905002	0.0172558
HID1	77.7839	1.35302	0.464636	2.91199	0.00359134	0.0408069
SMCR8	50.3182	1.35157	0.529286	2.55357	0.0106625	0.0794286
MATK	27.3858	1.35125	0.65136	2.0745	0.0380327	0.173446
BCL10	33.8332	1.35089	0.538248	2.5098	0.0120801	0.0853362
PBX2	165.41	1.35068	0.368205	3.66829	0.00024418	0.00740742
ZNF414	114.879	1.35031	0.40101	3.36728	0.000759129	0.0152442
DEF6	44.2355	1.35027	0.53097	2.54302	0.0109899	0.0810067
RNF25	52.5774	1.34973	0.586485	2.30139	0.0213694	0.122384
LRP5	157.367	1.34718	0.402857	3.34406	0.000825623	0.0162119
GPX4	935.889	1.34697	0.470025	2.86573	0.00416046	0.0451234
ODC1	291.298	1.34672	0.52546	2.56293	0.0103794	0.0783413
SKIV2L	96.1189	1.34498	0.457284	2.94124	0.00326905	0.0387507
CLPTM1	242.304	1.34417	0.345662	3.88868	0.00010079	0.00401916
POMT2	44.6212	1.34182	0.46596	2.8797	0.00398058	0.0439466
LRRC4B	87.3957	1.34161	0.61875	2.16825	0.0301394	0.150145
TBC1D2	34.1238	1.34159	0.624414	2.14855	0.0316699	0.154706
INTS1	417.608	1.34149	0.445826	3.00901	0.00262104	0.0337467
SSSCA1	48.0254	1.33833	0.480534	2.78508	0.00535142	0.0524508
SAFB	258.016	1.33816	0.390562	3.42623	0.000612012	0.0134095
TST	112.373	1.33806	0.66923	1.9994	0.0455649	0.191039
FAM229A	70.4405	1.33717	0.628759	2.12668	0.0334469	0.159946
RCN2	89.5142	1.3369	0.452909	2.95182	0.00315912	0.0382183
HSPA8	822.87	1.33631	0.490107	2.72657	0.0063997	0.0586569
POLR1A	161.735	1.33558	0.40648	3.28572	0.00101724	0.0184065
CCT7	413.284	1.33409	0.394435	3.38228	0.000718864	0.0147166
NECAP1	55.2106	1.3335	0.461065	2.89222	0.00382531	0.0427439
LTB4R	44.4661	1.33295	0.524378	2.54197	0.011023	0.0811794
C20orf96	72.8617	1.33053	0.636295	2.09105	0.0365232	0.169408
SGSM3	137.944	1.33029	0.514428	2.58595	0.00971097	0.0756207
RPSAP56	20.4891	1.33027	0.640629	2.0765	0.0378475	0.172975
SNHG19	81.6057	1.32943	0.60228	2.20732	0.0272917	0.141423
PPP1R26	40.8145	1.3291	0.563349	2.35928	0.0183104	0.11039
TRAF7	130.282	1.32908	0.468107	2.83927	0.00452174	0.0473208
SHMT1	39.4866	1.32895	0.53567	2.48091	0.0131048	0.0893545
CHMP1B	156.004	1.328	0.535022	2.48214	0.0130596	0.0891755
PGP	56.9175	1.32524	0.471922	2.80817	0.00498241	0.0502998
RBCK1	238.893	1.32232	0.375523	3.52126	0.000429493	0.0106447
GPR137	102.288	1.32222	0.435409	3.03673	0.00239159	0.0318651
RPS2	3556.34	1.31967	0.306417	4.30679	1.65641e-05	0.00105583
GABRE	104.301	1.31939	0.381873	3.45506	0.000550173	0.0123381
KCTD5	42.6409	1.31813	0.525157	2.50997	0.0120742	0.0853362
ZNF219	119.765	1.31742	0.510665	2.5798	0.0098857	0.0762266
ZDHHC4	53.3107	1.31707	0.448419	2.93713	0.00331264	0.038986
WDR46	93.7942	1.3163	0.377697	3.48508	0.000491987	0.0115955
STK11	241.011	1.31484	0.514231	2.55691	0.0105607	0.0790898
ZNF428	74.352	1.31459	0.586554	2.24121	0.0250124	0.13409
NCL	908.235	1.31364	0.447692	2.93425	0.00334351	0.0390872
RP11-504P24.8	46.9109	1.31332	0.610951	2.14964	0.031584	0.154504
ARHGEF17	170.296	1.31321	0.545083	2.40918	0.0159882	0.101261
METRN	83.9191	1.31255	0.51987	2.52476	0.0115776	0.0835098
ANAPC2	133.501	1.31221	0.510947	2.5682	0.0102228	0.0774905
PPP1R16A	110.63	1.31082	0.412679	3.17638	0.00149126	0.0237193
SREBF1	207.074	1.30979	0.443554	2.95295	0.0031475	0.0381325
LRRC14	89.6731	1.30915	0.477845	2.7397	0.00614954	0.0571737
GPRC5C	104.868	1.30857	0.429943	3.04359	0.00233776	0.0314719
WDR5	112.14	1.3077	0.377163	3.4672	0.000525908	0.0120408
NFATC4	384.272	1.30769	0.608794	2.148	0.0317137	0.154779
UNC93B1	127.308	1.30584	0.395029	3.30569	0.000947445	0.0176359
FANCG	36.0076	1.30324	0.507142	2.56978	0.0101764	0.0773981
TPST1	54.2472	1.30172	0.590107	2.20591	0.0273903	0.141823
PFKL	386.212	1.30158	0.395439	3.29149	0.000996569	0.0181853
LMNB2	99.6748	1.30118	0.514722	2.52793	0.0114737	0.083066
TMEM222	96.7909	1.29966	0.577899	2.24893	0.0245169	0.132628
PNP	69.1416	1.29832	0.644478	2.01453	0.0439543	0.187162
MPDU1	67.5605	1.29817	0.450912	2.87899	0.00398957	0.0439662
NUP188	192.934	1.29665	0.555029	2.33618	0.0194818	0.114669
NPRL3	130.024	1.29621	0.396856	3.2662	0.00109	0.0192673
CCL4	44.9079	1.29594	0.617617	2.09829	0.0358798	0.167406
PLCXD1	72.3123	1.2959	0.634029	2.04392	0.0409616	0.17982
POLR2E	355.922	1.29557	0.346879	3.73494	0.00018776	0.00624431
ARAP1	149.617	1.29452	0.416015	3.11171	0.00186004	0.0272418
ANKZF1	100.51	1.2944	0.383792	3.37265	0.00074448	0.0150578
NELFB	203.278	1.29317	0.369017	3.50437	0.000457682	0.0110184
ORMDL2	38.0428	1.29241	0.543271	2.37895	0.0173621	0.106711
TMC8	92.0947	1.29189	0.552495	2.33829	0.0193721	0.114224
LOX	50.7552	1.29154	0.629648	2.05121	0.0402468	0.177949
MIIP	123.04	1.28895	0.423903	3.04066	0.00236058	0.0316272
GABARAP	103.046	1.28844	0.523939	2.45914	0.0139271	0.0929282
TOMM34	52.0444	1.28782	0.505814	2.54604	0.0108953	0.0806921
RUNX3	192.195	1.28781	0.599699	2.14743	0.0317587	0.154864
RANGAP1	165.944	1.28459	0.361895	3.54963	0.00038577	0.0100803
ILVBL	105.597	1.28368	0.430973	2.97856	0.00289603	0.0362338
MRGBP	36.8478	1.28269	0.556226	2.30606	0.0211073	0.121351
PPP1R14B	283.906	1.28267	0.387085	3.31366	0.000920818	0.0173522
CYBA	724.584	1.28176	0.467839	2.73975	0.00614859	0.0571737
NADK	79.028	1.27755	0.518435	2.46423	0.0137306	0.0920262
LGR4	63.0917	1.27717	0.561408	2.27495	0.0229092	0.127646
DUS1L	171.204	1.27603	0.39134	3.26067	0.00111148	0.0194631
ATG9A	157.941	1.27491	0.482879	2.64022	0.00828513	0.0684448
PGD	151.18	1.27453	0.543873	2.34343	0.0191076	0.113299
WDR74	64.7419	1.27382	0.577212	2.20685	0.0273245	0.141525
DVL1	222.189	1.2733	0.384187	3.31426	0.000918849	0.0173345
MTHFD1L	76.2984	1.27294	0.622256	2.04569	0.0407872	0.179489
MRPL41	232.244	1.2729	0.502666	2.53229	0.011332	0.0824739
TMEM198B	38.3002	1.27289	0.616086	2.0661	0.0388194	0.174947
KLHL17	61.3701	1.27252	0.558386	2.27892	0.022672	0.126792
RPS5	2079.47	1.27205	0.425371	2.99044	0.00278577	0.0352474
RGS1	133.916	1.26948	0.49756	2.55141	0.0107289	0.0797467
CCDC85B	247.712	1.26947	0.468303	2.71079	0.00671226	0.0601458
FBXW5	306.535	1.26936	0.410156	3.09482	0.00196929	0.0281728
HOXB2	40.6001	1.26925	0.629405	2.01658	0.0437394	0.18653
SLC35C1	57.7856	1.26902	0.441912	2.87166	0.00408316	0.044734
FUK	38.144	1.26692	0.611109	2.07314	0.0381589	0.173739
TRANK1	120.88	1.26594	0.476832	2.65491	0.00793305	0.0669831
CPSF1	258.237	1.2654	0.363742	3.47885	0.000503576	0.0118025
MINPP1	22.9318	1.26533	0.617382	2.04951	0.040412	0.178351
SELO	161.944	1.26378	0.508262	2.48647	0.0129016	0.0886154
DDX39A	192.167	1.26363	0.351014	3.59994	0.000318289	0.00882399
BST2	222.63	1.26326	0.458271	2.75659	0.00584076	0.0551252
WNK2	49.8626	1.26274	0.511365	2.46935	0.013536	0.0914795
PRRC2B	168.289	1.2626	0.518204	2.43649	0.0148304	0.0966559
PHC1	29.1871	1.26164	0.550035	2.29374	0.0218057	0.12401
GALNT2	327.34	1.26163	0.595378	2.11904	0.034087	0.16181
GRWD1	108.715	1.26138	0.452425	2.78805	0.0053026	0.0521215
CLPTM1L	239.617	1.26102	0.537239	2.34722	0.0189142	0.112549
POLA1	36.1798	1.26088	0.624691	2.0184	0.0435491	0.185907
GANAB	431.541	1.26081	0.35566	3.545	0.000392618	0.0101646
JUNB	1677.1	1.26052	0.470947	2.67657	0.00743806	0.0641358
DHX9	251.267	1.2591	0.500782	2.51426	0.0119282	0.0848385
DDX23	154.684	1.25804	0.463651	2.71333	0.00666101	0.0598695
TMEM8A	106.088	1.25723	0.386034	3.25679	0.0011268	0.019609
INTS8	64.3978	1.25672	0.495553	2.53599	0.0112131	0.0819692
OGFR	243.222	1.25598	0.409282	3.06875	0.00214959	0.0297171
RPL13	5000.54	1.25555	0.415822	3.01944	0.00253243	0.0329333
SNX25	18.7335	1.25528	0.635536	1.97515	0.0482514	0.197142
ADCK3	120.66	1.25487	0.400557	3.13283	0.00173132	0.0260776
VPS37B	124.958	1.25479	0.437475	2.86826	0.00412738	0.0449555
RABGGTA	63.2885	1.25477	0.45844	2.73705	0.00619927	0.0574456
ARSB	57.5485	1.25444	0.509355	2.46281	0.0137853	0.0921648
CTD-2228K2.7	107.817	1.25426	0.586402	2.13891	0.0324433	0.156974
TMEM104	32.074	1.25317	0.571756	2.19179	0.0283946	0.144646
C8orf82	101.89	1.25239	0.415576	3.01363	0.00258146	0.033339
DCAF15	119.342	1.25199	0.469034	2.6693	0.00760099	0.0650607
IL32	169.14	1.2518	0.41752	2.99818	0.00271599	0.0345985
ERN1	139.395	1.25158	0.464192	2.69625	0.0070124	0.0618797
MRPS12	79.9399	1.25075	0.413003	3.02844	0.00245818	0.0323679
MCOLN1	100.72	1.25033	0.510982	2.44692	0.0144085	0.0947263
BBS5	34.1048	1.24996	0.624183	2.00255	0.0452253	0.190256
TPRN	56.087	1.24993	0.489407	2.55396	0.0106504	0.0794085
UCK2	61.1569	1.2493	0.588756	2.12193	0.0338434	0.161143
MAPK8IP3	225.993	1.24925	0.419854	2.97544	0.00292565	0.0365228
NEK7	73.1607	1.24909	0.427376	2.92269	0.00347019	0.0399976
GLYCTK	31.2653	1.24798	0.6082	2.05192	0.0401771	0.177781
ATAD2	71.827	1.24527	0.633836	1.96466	0.0494539	0.199751
GCAT	29.8972	1.24487	0.544239	2.28736	0.0221748	0.125389
ZFP36	988.647	1.24462	0.349051	3.56571	0.000362866	0.00964661
H1FX	882.395	1.24355	0.467014	2.66277	0.00775005	0.0659003
DHX34	70.6298	1.24326	0.461273	2.69528	0.00703305	0.0618999
PDIA3	455.89	1.24305	0.469568	2.64721	0.00811577	0.0677442
ZNF217	37.1687	1.24237	0.601657	2.06492	0.0389307	0.175308
UBALD1	180.054	1.24228	0.477107	2.60379	0.00922005	0.0731863
ADAMTS1	267.815	1.24206	0.599587	2.07152	0.0383104	0.173942
C20orf27	244.888	1.24135	0.502424	2.47072	0.0134842	0.0912711
RP11-475C16.1	31.6804	1.24084	0.59109	2.09924	0.0357961	0.167141
DLST	110.63	1.24021	0.375484	3.30296	0.000956695	0.0176821
DDRGK1	157.117	1.23984	0.519538	2.38642	0.0170133	0.105218
FBXL19	88.6135	1.23928	0.446999	2.77244	0.00556376	0.053593
ADCK5	49.3762	1.23921	0.579502	2.13841	0.0324837	0.157055
MACROD1	88.0583	1.23858	0.591605	2.0936	0.036296	0.168773
RASAL3	42.7752	1.2383	0.579531	2.13672	0.0326206	0.157333
MYDGF	202.169	1.23819	0.401847	3.08126	0.0020613	0.0290029
DHX32	37.2951	1.23728	0.544878	2.27075	0.0231623	0.128637
C1orf159	65.2567	1.23672	0.598373	2.06681	0.0387521	0.174931
CXXC1	182.289	1.23616	0.425678	2.90397	0.00368468	0.0415867
TRMT1	126.523	1.23581	0.479695	2.57624	0.00998827	0.0766101
PSMB10	29.9626	1.23481	0.602218	2.05043	0.0403223	0.178164
RNF113A	30.9026	1.23417	0.585838	2.10667	0.0351465	0.165024
RP11-50I19.2	77.1806	1.23403	0.592128	2.08406	0.0371546	0.171204
TMEM55B	82.2385	1.23403	0.535517	2.30436	0.0212022	0.121728
GNE	55.5814	1.23184	0.473785	2.59999	0.00932265	0.0737225
XRCC1	67.0769	1.23131	0.423895	2.90476	0.00367532	0.0415208
PAXIP1-AS1	29.1709	1.23128	0.60718	2.02786	0.0425745	0.184125
PPP1R37	67.923	1.23075	0.515923	2.38554	0.0170542	0.105394
YBX1	1228.93	1.23047	0.419364	2.93414	0.00334475	0.0390872
DAB2IP	192.663	1.23038	0.506589	2.42876	0.0151507	0.0979756
ARL6IP1	224.097	1.22992	0.415603	2.95937	0.00308269	0.0376539
EMC9	41.9414	1.22986	0.537623	2.28759	0.0221616	0.125356
SLC8B1	86.8521	1.22985	0.452073	2.72048	0.00651881	0.0592966
PIGO	41.9662	1.22892	0.498039	2.46753	0.013605	0.0916894
NOP14	91.5022	1.22869	0.509508	2.41152	0.0158864	0.100882
DBF4B	34.7214	1.22812	0.6155	1.99531	0.0460086	0.191879
ABCF2	107.068	1.22788	0.437821	2.80452	0.00503923	0.0506262
DEDD2	71.2244	1.22775	0.490598	2.50255	0.0123303	0.0863841
VAC14	63.8531	1.22705	0.462416	2.65357	0.00796456	0.0670809
C18orf8	46.1767	1.22703	0.491385	2.49709	0.0125217	0.0871409
ENGASE	123.112	1.22635	0.599691	2.04497	0.0408578	0.179612
ETHE1	79.3122	1.22624	0.533139	2.30003	0.0214463	0.122629
ATXN2L	256.391	1.22561	0.356328	3.43954	0.000582706	0.0129053
CCDC94	83.8992	1.22434	0.461667	2.652	0.00800177	0.0673269
PLCD3	105.051	1.22432	0.378708	3.23288	0.00122549	0.0208008
LAMA5	486.094	1.22379	0.322814	3.79102	0.000150028	0.005344
DPM1	65.8796	1.22349	0.466887	2.62053	0.00877933	0.0709933
AK2	218.068	1.22248	0.421311	2.90161	0.00371251	0.0417608
CPTP	67.1219	1.22231	0.416225	2.93665	0.00331775	0.038986
SEC61A1	443.823	1.22186	0.337263	3.62287	0.000291354	0.00833828
CCDC22	54.618	1.22166	0.495126	2.46738	0.0136106	0.0916894
HLA-DRB6	31.7795	1.22015	0.579288	2.10629	0.035179	0.16513
RPL6	1521.3	1.21957	0.27374	4.45521	8.38092e-06	0.00066676
STAP2	36.2161	1.21855	0.574739	2.12018	0.0339905	0.161471
RPS6KA4	97.7612	1.21835	0.451603	2.69782	0.00697942	0.0617737
FBXW9	28.6511	1.21811	0.61291	1.98742	0.0468753	0.194016
NDOR1	31.5194	1.21784	0.553559	2.20001	0.0278059	0.143182
FURIN	269.648	1.2163	0.346724	3.50797	0.00045154	0.0109017
HARS	97.7165	1.21507	0.42318	2.87127	0.00408825	0.0447606
ADCY9	85.6281	1.21495	0.470792	2.58065	0.0098614	0.0761474
KLHL26	36.4206	1.21332	0.530072	2.28897	0.0220811	0.125111
CDC34	210.113	1.2132	0.447388	2.71173	0.00669326	0.0600396
ISOC2	56.2748	1.21277	0.510499	2.37565	0.0175183	0.107316
MAP3K8	49.7333	1.21068	0.488219	2.47978	0.0131462	0.0895695
INPPL1	285.737	1.2102	0.347464	3.48294	0.000495935	0.0116558
SYVN1	138.099	1.21019	0.394892	3.06462	0.00217948	0.0299804
SURF4	353.987	1.21016	0.389946	3.10341	0.00191307	0.0276439
CHPF2	131.67	1.20684	0.360889	3.34407	0.000825601	0.0162119
RFNG	179.4	1.20672	0.522399	2.30995	0.0208909	0.120353
TMEM259	642.576	1.20646	0.510614	2.36276	0.0181397	0.109725
TBL3	96.6321	1.20546	0.508155	2.37223	0.0176808	0.108063
RPP25	30.9999	1.2049	0.603551	1.99635	0.0458955	0.191645
SZRD1	287.609	1.20121	0.343484	3.49714	0.00047028	0.0112254
GLI4	97.371	1.20103	0.531051	2.26161	0.0237213	0.130409
CLDN12	41.8482	1.20066	0.601553	1.99594	0.0459401	0.191784
CLUH	186.351	1.19996	0.422976	2.83693	0.0045549	0.0475453
AURKAIP1	213.829	1.19971	0.330114	3.63423	0.000278812	0.00808302
TSR3	112.489	1.1986	0.365106	3.28287	0.00102758	0.018514
TMEM205	135.324	1.19781	0.580557	2.06321	0.039093	0.175681
GNG4	55.8881	1.19711	0.57719	2.07403	0.0380763	0.173456
FZD1	39.3616	1.19649	0.513206	2.33141	0.019732	0.115639
GLTSCR1	85.0387	1.19644	0.474737	2.52021	0.0117285	0.0840711
CHST7	34.8864	1.19619	0.592136	2.02013	0.0433703	0.185426
TPRA1	138.506	1.19593	0.585402	2.04291	0.0410612	0.180033
LDB1	109.532	1.19521	0.50719	2.35652	0.0184468	0.110816
MRPL14	94.2364	1.19487	0.441923	2.70379	0.0068553	0.0610375
RP11-468E2.11	48.5385	1.19414	0.514491	2.32101	0.0202865	0.118102
FSCN1	346.076	1.19387	0.417673	2.85838	0.00425806	0.0455239
TRADD	86.2833	1.19331	0.463417	2.57503	0.0100233	0.0767737
CD96	48.0392	1.19289	0.608467	1.96049	0.0499387	0.200653
PKN3	63.8205	1.19285	0.487501	2.44687	0.0144105	0.0947263
NACC1	107.7	1.19193	0.376019	3.16986	0.0015251	0.0239838
TAF1C	138.241	1.19125	0.434495	2.74169	0.00611233	0.0569221
F10	44.2821	1.18954	0.592721	2.00691	0.0447596	0.18906
MARCKSL1	481.427	1.18848	0.524844	2.26444	0.023547	0.12979
PUS1	63.8047	1.18798	0.442986	2.68175	0.00732382	0.0636406
TBX3	231.191	1.18723	0.59217	2.00489	0.0449752	0.189495
SCAND1	320.225	1.18592	0.44689	2.65373	0.00796083	0.0670809
CYC1	242.751	1.18557	0.399679	2.9663	0.00301411	0.0372404
MZT2A	172.249	1.18446	0.344693	3.43629	0.000589734	0.0130237
DGKZ	244.245	1.18443	0.35997	3.29035	0.00100063	0.018204
CRTC2	115.934	1.18406	0.447523	2.6458	0.00814975	0.0679158
PLEKHF1	55.418	1.18377	0.459389	2.57684	0.00997076	0.0765107
ADAMTS15	33.9297	1.18374	0.56064	2.11142	0.0347365	0.163739
LGALS9	129.33	1.18271	0.382978	3.08819	0.0020138	0.0285977
VPS25	126.475	1.1822	0.370742	3.18875	0.00142888	0.0230535
NCAPH2	104.517	1.18205	0.463596	2.54974	0.0107803	0.0800222
POLRMT	117.089	1.1819	0.420157	2.81298	0.0049084	0.0499241
RPL30	1264.68	1.18173	0.320135	3.69136	0.000223062	0.00698406
DDAH2	254.954	1.18107	0.583181	2.02522	0.042845	0.184537
SMYD5	63.7238	1.17967	0.448449	2.63055	0.00852458	0.0699423
OLFML2A	221.443	1.17952	0.49737	2.37152	0.017715	0.108117
SLC35D2	66.6646	1.17947	0.439441	2.68403	0.00727412	0.0633259
RBM38	113.169	1.17873	0.57545	2.04836	0.0405248	0.178708
DXO	71.5492	1.17854	0.533175	2.21042	0.0270762	0.140712
GPAA1	301.632	1.17823	0.550479	2.14038	0.0323245	0.156489
SMPD1	77.0683	1.17802	0.460481	2.55824	0.0105204	0.0790251
A2M	1104.66	1.17745	0.439978	2.67616	0.00744719	0.0641358
SSFA2	156.386	1.17641	0.433928	2.71106	0.0067068	0.060129
GRINA	463.437	1.17596	0.478927	2.45541	0.0140723	0.0933417
RFT1	32.3228	1.17551	0.525501	2.23694	0.0252905	0.134808
CDK9	243.548	1.17549	0.521402	2.25447	0.0241663	0.131432
MXD3	66.9236	1.17485	0.484703	2.42385	0.0153568	0.0988419
CLCN7	110.995	1.17384	0.399432	2.93876	0.00329523	0.0389411
TAGLN2	736.29	1.17373	0.338812	3.46426	0.000531699	0.0121239
CYHR1	211.597	1.17371	0.522913	2.24456	0.0247965	0.133358
SDF2L1	52.4378	1.17352	0.568474	2.06434	0.0389855	0.175508
AKAP8L	89.8734	1.17313	0.481392	2.43695	0.0148116	0.0965711
RPLP0	2453.25	1.17251	0.275192	4.26068	2.03803e-05	0.00124467
TSTA3	107.53	1.17189	0.395477	2.96322	0.00304437	0.0373946
TOE1	36.6575	1.17149	0.595406	1.96755	0.0491198	0.199136
RAC2	171.819	1.17135	0.56214	2.08373	0.0371851	0.171204
NINJ1	184.623	1.16798	0.461349	2.53165	0.0113526	0.0824739
NCLN	190.546	1.16686	0.343295	3.399	0.000676322	0.0142264
ZBTB45	68.7078	1.16669	0.472817	2.46754	0.0136046	0.0916894
KHNYN	95.9655	1.1652	0.419008	2.78085	0.00542171	0.0527074
GTF2IRD2B	363.773	1.16413	0.570426	2.04081	0.04127	0.180532
ISG15	106.898	1.16394	0.43593	2.67002	0.00758472	0.0649545
C17orf70	124.139	1.16301	0.432533	2.68883	0.00717028	0.0627138
ZW10	22.863	1.16282	0.584691	1.98879	0.0467249	0.193906
PTDSS2	97.1233	1.16198	0.493842	2.35293	0.018626	0.11139
DGKQ	73.6642	1.15983	0.423401	2.73932	0.00615666	0.0572083
PCGF2	108.368	1.15979	0.470166	2.46677	0.0136336	0.0917644
ZC3H7B	155.451	1.15943	0.366898	3.16011	0.00157712	0.0243531
NEU1	144.007	1.15901	0.523978	2.21194	0.0269709	0.140559
CTSL	229.871	1.15895	0.421863	2.74721	0.00601042	0.0563473
CCL5	258.9	1.15801	0.486909	2.37829	0.0173929	0.106782
MCAT	47.851	1.15762	0.477127	2.42623	0.0152568	0.0984813
THOP1	109.639	1.15597	0.417614	2.76804	0.00563938	0.053859
NBEAL2	140.087	1.15579	0.36549	3.16229	0.00156531	0.0243154
LLGL1	52.9795	1.15494	0.522727	2.20946	0.027143	0.140932
FN1	1342.85	1.15439	0.56221	2.05332	0.0400417	0.177509
CSTF1	62.641	1.15437	0.48818	2.36464	0.0180477	0.109325
ZNF865	93.1485	1.15412	0.420941	2.74176	0.00611118	0.0569221
DNAJA1	428.725	1.1538	0.572803	2.01431	0.0439774	0.187191
POLD2	166.2	1.15337	0.414177	2.78472	0.00535742	0.0524508
HN1L	159.109	1.15287	0.561273	2.05403	0.0399728	0.177316
DMAP1	96.3962	1.15276	0.457805	2.51802	0.0118016	0.0843299
FAM3C	97.1584	1.15246	0.497359	2.31715	0.0204954	0.118951
HSPE1	196.246	1.15241	0.469268	2.45577	0.0140584	0.0932868
AMPD2	111.37	1.15184	0.471832	2.44121	0.0146381	0.0958484
C17orf75	80.6841	1.15164	0.434232	2.65212	0.00799886	0.0673269
TIMM10	40.9557	1.15096	0.556039	2.06992	0.0384599	0.174261
ADAM8	48.1737	1.15077	0.456978	2.51821	0.0117954	0.0843213
FAM173A	92.6468	1.15047	0.504728	2.27939	0.0226437	0.126678
TFDP1	139.596	1.14975	0.495446	2.32063	0.020307	0.118162
UCK1	82.799	1.14971	0.455102	2.52626	0.0115283	0.0832971
STXBP2	104.306	1.14954	0.563765	2.03904	0.0414458	0.180842
CNNM3	73.6604	1.1493	0.426531	2.69454	0.00704867	0.0619723
RUVBL2	142.66	1.14873	0.405469	2.8331	0.00460992	0.0479751
UNC13B	60.4637	1.14828	0.475595	2.41441	0.0157609	0.100452
MGAT4B	266.145	1.14801	0.356665	3.21874	0.00128757	0.021368
NUBP2	197.64	1.14787	0.373064	3.07688	0.00209179	0.0292364
DPP7	294.686	1.14653	0.464389	2.46891	0.0135527	0.0915556
HDGF	542.762	1.14584	0.411674	2.78337	0.00537973	0.0524508
IFNGR1	100.137	1.14553	0.414108	2.76625	0.00567045	0.0540075
ASNSD1	66.314	1.1451	0.436248	2.62488	0.00866792	0.0705234
RHOD	43.3577	1.14507	0.483025	2.37062	0.0177584	0.108256
PPP1R15B	140.796	1.1438	0.553112	2.06793	0.0386469	0.174656
CLSTN3	135.247	1.14374	0.359796	3.17887	0.00147849	0.0236272
TIMM13	166.776	1.14307	0.383553	2.98021	0.00288053	0.0360935
EML3	287.457	1.14201	0.435273	2.62367	0.00869883	0.0705805
TJAP1	138.682	1.13973	0.5709	1.99637	0.0458938	0.191645
IFT122	82.5061	1.13925	0.546118	2.08609	0.0369702	0.170766
SCARB1	120.338	1.13837	0.434782	2.61825	0.00883807	0.0712295
GTPBP6	211.782	1.1379	0.386935	2.9408	0.00327368	0.0387681
FNBP1L	58.0485	1.13787	0.433177	2.6268	0.0086191	0.070347
GABPA	47.5707	1.13728	0.510609	2.22731	0.0259267	0.137027
FAM136A	60.7464	1.13677	0.461639	2.46248	0.0137982	0.0921856
CAPN15	152.495	1.1365	0.418675	2.71452	0.0066372	0.0597277
IKBKAP	102.25	1.13633	0.510068	2.22781	0.0258931	0.136893
LRFN3	48.0925	1.13482	0.55319	2.05141	0.0402271	0.177908
HABP4	33.4283	1.13432	0.556242	2.03927	0.0414235	0.180823
ITGB4	109.545	1.1343	0.457122	2.48139	0.0130872	0.0892843
ACTL6A	57.2431	1.13422	0.516111	2.19762	0.0279763	0.143704
ZNF628	40.45	1.13374	0.528758	2.14416	0.0320199	0.155645
POMT1	98.6444	1.13361	0.417574	2.71475	0.00663252	0.0597277
MAP2K2	460.377	1.13137	0.393358	2.8762	0.00402499	0.0442532
SBF1	276.04	1.12961	0.384865	2.93507	0.00333474	0.0390617
CDR2L	125.742	1.12914	0.525991	2.1467	0.0318175	0.15498
BCL2L1	211.958	1.1282	0.365066	3.09039	0.00199893	0.0284826
NINL	65.4921	1.1273	0.451825	2.495	0.0125957	0.0874065
SNAPC4	62.2105	1.12656	0.522766	2.15499	0.0311627	0.153425
SSNA1	116.752	1.12527	0.411464	2.7348	0.00624181	0.0577444
GLTSCR2	1252.09	1.1245	0.372811	3.01626	0.00255913	0.0331394
ZNF70	37.4024	1.12363	0.52835	2.12667	0.0334472	0.159946
CAPG	150.172	1.11928	0.434017	2.57888	0.00991218	0.0762699
WDR27	77.377	1.11898	0.516096	2.16815	0.0301471	0.150145
WDTC1	175.08	1.11775	0.499845	2.23619	0.0253394	0.135026
MGAT5	74.8496	1.11706	0.478229	2.33582	0.0195004	0.114739
SRSF2	293.39	1.11675	0.330244	3.3816	0.000720645	0.0147351
NCAPD3	37.8098	1.11645	0.54131	2.06249	0.039161	0.17587
ODF3B	87.1727	1.11641	0.474211	2.35425	0.0185602	0.11115
NT5C	135.516	1.11611	0.512256	2.17882	0.0293453	0.14763
BAG6	385.445	1.11607	0.373007	2.9921	0.00277062	0.0351085
DHX16	58.9933	1.11594	0.474785	2.35042	0.0187523	0.111823
SFT2D1	78.4103	1.11568	0.413821	2.69604	0.007017	0.0618878
FAM109A	51.2703	1.11548	0.461348	2.41788	0.0156113	0.099837
NTAN1	38.5613	1.11499	0.512454	2.17579	0.0295708	0.148355
PHKG2	85.0269	1.11441	0.442866	2.51636	0.0118576	0.0844789
CITED4	224.049	1.11231	0.560205	1.98553	0.0470852	0.194326
GHDC	75.0024	1.11168	0.467167	2.37961	0.0173308	0.106595
PCED1A	186.921	1.11105	0.545535	2.03663	0.0416874	0.181693
BRAT1	154.691	1.11059	0.407981	2.72215	0.00648588	0.0591568
HSF1	292.968	1.11016	0.410224	2.70623	0.00680512	0.0607515
ARHGEF28	57.1129	1.11012	0.462975	2.3978	0.0164938	0.103296
NAPA	56.1807	1.10949	0.491736	2.25626	0.0240541	0.131147
PLXNA1	106.547	1.10923	0.401864	2.76021	0.00577648	0.0547334
REEP4	57.8775	1.10922	0.458711	2.41813	0.0156004	0.0998187
CDK16	142.136	1.1092	0.365698	3.03311	0.0024205	0.0320577
BCL2L12	54.3176	1.10892	0.563699	1.96723	0.0491567	0.199136
PTPN23	192.965	1.10848	0.389272	2.84757	0.00440543	0.0466548
JAG2	104.572	1.1084	0.430765	2.5731	0.0100793	0.0769925
BCAP31	288.223	1.1071	0.364939	3.03366	0.0024161	0.0320577
EIF3G	513.614	1.1068	0.470504	2.35236	0.0186545	0.111437
ACSL4	112.398	1.10661	0.450501	2.4564	0.0140336	0.0931954
CLASRP	177.982	1.10637	0.48999	2.25794	0.0239492	0.130978
ABCC10	62.587	1.10612	0.534163	2.07075	0.0383818	0.174031
RFX5	54.7195	1.10609	0.508874	2.17359	0.0297356	0.148882
OSMR	79.7442	1.1046	0.4132	2.67329	0.00751123	0.0645051
CDK10	223.076	1.10441	0.5277	2.09288	0.0363602	0.168931
ECI1	135.648	1.10437	0.420186	2.62828	0.00858184	0.0702418
ARL8A	129.078	1.1042	0.41103	2.68642	0.00722221	0.0630698
DAXX	134.746	1.1033	0.376401	2.93119	0.0033767	0.0394331
RNF166	103.042	1.10199	0.501052	2.19935	0.0278531	0.143381
MED16	236.257	1.10065	0.463989	2.37215	0.0176851	0.108063
PLIN5	37.8828	1.10045	0.491882	2.23722	0.0252717	0.134768
ZNF444	169.362	1.09996	0.523723	2.10027	0.0357051	0.166809
POLR2A	445.096	1.09982	0.333858	3.29429	0.000986716	0.018068
PIM3	266.243	1.09832	0.489816	2.24232	0.0249409	0.133835
FASTK	224.664	1.09804	0.539192	2.03645	0.0417048	0.181721
SECTM1	115.213	1.09727	0.502588	2.18324	0.0290183	0.146554
RNF138	58.5639	1.09675	0.529073	2.07297	0.0381749	0.17376
RPS9	2777.78	1.09544	0.410539	2.66829	0.00762374	0.0651249
XRCC6	505.034	1.09541	0.385579	2.84094	0.00449804	0.0472196
ARFGAP1	297.771	1.09512	0.315302	3.47323	0.000514226	0.0119615
TP73-AS1	83.6021	1.09507	0.448767	2.44017	0.0146802	0.095937
ELK1	45.7474	1.09497	0.545149	2.00858	0.044582	0.188689
ASF1A	38.1935	1.09472	0.531749	2.05871	0.0395218	0.176553
MED15	340.579	1.09409	0.426318	2.56637	0.0102769	0.0778308
DNAJC5	150.671	1.09276	0.387922	2.81696	0.00484811	0.0495165
WDR34	111.185	1.09194	0.409207	2.66844	0.0076205	0.0651249
ARMC5	75.619	1.09076	0.445415	2.44886	0.0143311	0.0943888
TUT1	51.287	1.09062	0.484931	2.24902	0.0245114	0.132628
MTRR	85.5755	1.08998	0.532793	2.04578	0.0407782	0.179489
FBRS	290.852	1.08945	0.383147	2.84343	0.00446304	0.0470576
COX5A	143.075	1.08943	0.430876	2.52842	0.0114578	0.0830367
WDR18	100.417	1.08847	0.430912	2.52597	0.011538	0.0833309
RANBP10	79.5516	1.0882	0.488954	2.22556	0.0260433	0.137353
DDX54	133.39	1.0865	0.424594	2.55891	0.0105	0.0789168
ARFRP1	143.812	1.08564	0.48527	2.23719	0.025274	0.134768
GIT1	192.855	1.08553	0.461382	2.35278	0.0186335	0.11139
ELOVL1	120.743	1.08527	0.420768	2.57926	0.00990126	0.0762266
FKRP	67.0151	1.0849	0.433056	2.50523	0.0122373	0.0859833
TGFB1	451.436	1.08475	0.401978	2.69853	0.0069646	0.0617494
EHMT1	149.354	1.08454	0.359751	3.01471	0.00257224	0.0332711
POR	202.212	1.08453	0.423986	2.55795	0.0105291	0.0790251
PAK4	115.996	1.08381	0.421783	2.5696	0.0101816	0.0773981
RAB11FIP3	155.565	1.08379	0.434723	2.49305	0.0126652	0.0875996
CSE1L	180.174	1.08243	0.456644	2.37041	0.0177682	0.108256
STK32C	37.1809	1.08229	0.521366	2.07587	0.0379057	0.173148
ATAD3B	174.65	1.08151	0.396527	2.72746	0.00638239	0.0586171
ABCA7	51.061	1.08045	0.464076	2.32817	0.019903	0.116214
SYNGR2	231.495	1.07886	0.408167	2.64318	0.00821313	0.0682521
S100A16	220.332	1.0784	0.415862	2.59318	0.00950935	0.0747518
GFER	59.3368	1.0777	0.533406	2.02041	0.0433406	0.185346
ADAMTSL4	43.7868	1.07763	0.497344	2.16677	0.0302524	0.15044
DYRK1B	68.848	1.07695	0.544021	1.9796	0.0477482	0.195949
SETD1A	130.89	1.07695	0.399811	2.69364	0.00706768	0.062107
RNF44	113.89	1.0764	0.369152	2.91587	0.00354697	0.0405731
ATG2A	144.78	1.07608	0.416307	2.58482	0.00974302	0.0757297
ISCA1	74.5578	1.07531	0.479377	2.24314	0.0248879	0.133678
TMEM63B	47.3054	1.07524	0.458465	2.34531	0.019011	0.11287
MOV10	113.86	1.07391	0.384763	2.7911	0.00525293	0.0518256
RBM19	83.2749	1.07363	0.43677	2.45812	0.0139666	0.0929388
EZR	441.073	1.07292	0.5313	2.01942	0.0434434	0.185597
TMEM160	94.1503	1.07254	0.481736	2.22642	0.0259864	0.137213
ZNF787	165.847	1.07108	0.375694	2.85094	0.00435907	0.0462991
DPY19L4	40.9744	1.07005	0.481371	2.22293	0.0262206	0.13793
DPM2	88.3165	1.06979	0.465876	2.29629	0.0216593	0.123595
WRNIP1	79.5396	1.06945	0.453143	2.36008	0.0182708	0.110359
RPS28	2098.89	1.06901	0.385716	2.77148	0.00558019	0.0536591
CCDC9	69.3007	1.06889	0.48939	2.18413	0.0289525	0.146398
DTYMK	79.4501	1.06872	0.504605	2.11794	0.0341805	0.162071
KLHDC3	182.957	1.06813	0.41221	2.59122	0.00956358	0.0749968
TCP1	319.929	1.0675	0.403058	2.6485	0.00808488	0.067652
SLC25A39	230.581	1.0669	0.328727	3.24553	0.00117231	0.0201508
SDF4	412.882	1.06626	0.304856	3.49758	0.0004695	0.0112254
MBD3	303.057	1.06618	0.430382	2.47729	0.0132383	0.0900463
SLC25A29	150.172	1.06423	0.482902	2.20383	0.0275363	0.142229
SMARCD2	94.3878	1.06384	0.395133	2.69236	0.00709476	0.0622799
CD320	125.191	1.06384	0.42065	2.52903	0.0114378	0.0829637
DAZAP1	332.528	1.06365	0.339135	3.13637	0.00171051	0.0258388
POLR1E	110.936	1.06275	0.515747	2.06061	0.0393405	0.176116
PRKDC	237.939	1.06267	0.484727	2.19231	0.0283574	0.144518
N4BP1	83.4773	1.06226	0.415359	2.55746	0.0105439	0.0790251
CERS2	146.112	1.06169	0.53544	1.98284	0.0473849	0.195248
TMEM161A	109.347	1.06138	0.47257	2.24598	0.0247055	0.133123
SLC26A6	57.418	1.06115	0.480086	2.21034	0.0270816	0.140712
GMPPA	117.172	1.06099	0.410586	2.5841	0.00976336	0.0757831
FBXO46	81.0537	1.06083	0.486417	2.18091	0.0291903	0.147119
ULK1	446.724	1.06068	0.451084	2.3514	0.0187031	0.111608
MAN1B1	182.995	1.0584	0.408477	2.59109	0.00956717	0.0749968
DCTD	153.755	1.05829	0.367703	2.87812	0.00400049	0.0440577
SF3B3	245.6	1.05768	0.352411	3.00128	0.0026885	0.0343335
PGAP3	64.2915	1.05766	0.454234	2.32844	0.0198886	0.11617
ZMYND19	59.2948	1.05519	0.522447	2.0197	0.0434142	0.185519
HSD17B10	133.753	1.05481	0.411394	2.56398	0.0103478	0.0781918
RHBDD3	47.9994	1.05444	0.507014	2.07971	0.0375524	0.172182
SCCPDH	141.204	1.05329	0.529032	1.99098	0.046483	0.19314
PAPOLA	891.584	1.05117	0.536219	1.96034	0.0499565	0.200653
TMEM115	122.292	1.05082	0.396859	2.64784	0.0081008	0.0676863
METRNL	195.147	1.05014	0.417721	2.51397	0.0119382	0.0848466
ZNF623	38.2237	1.05012	0.525788	1.99724	0.0457992	0.191645
TUBB4B	476.532	1.04963	0.517874	2.02681	0.0426819	0.184261
NSUN2	223.023	1.04865	0.518022	2.02434	0.0429351	0.184537
EIF4G1	706.347	1.0474	0.378342	2.7684	0.00563324	0.053859
ABTB2	56.6323	1.04702	0.528452	1.9813	0.047558	0.195493
GTF2I	277.931	1.04663	0.437475	2.39243	0.0167372	0.104123
STK11IP	50.8165	1.04533	0.49138	2.12734	0.0333921	0.159819
GPX1	703.731	1.04524	0.37299	2.80233	0.00507355	0.0507596
RNF139	66.0817	1.0452	0.483437	2.16202	0.0306165	0.151802
UXS1	64.5969	1.04486	0.524219	1.99317	0.0462428	0.192463
TMEM106C	71.2291	1.04445	0.476413	2.19232	0.0283566	0.144518
NT5C3B	124.371	1.04402	0.403071	2.59016	0.00959316	0.0749968
PIH1D1	133.451	1.04363	0.476426	2.19053	0.028486	0.14491
SLC1A4	67.1465	1.04312	0.444325	2.34764	0.0188928	0.112461
PES1	170.988	1.04224	0.436205	2.38935	0.0168784	0.104804
YIF1A	205.764	1.04204	0.354831	2.93671	0.00331713	0.038986
PEX5	67.6377	1.04195	0.410147	2.54042	0.0110719	0.0813934
HOMER3	97.112	1.04172	0.465104	2.23976	0.0251067	0.134296
MRPL28	170.64	1.04076	0.449167	2.31709	0.020499	0.118951
BCAR1	176.209	1.04025	0.388397	2.67831	0.00739952	0.0638887
CAPN1	371.903	1.03926	0.322217	3.22533	0.00125827	0.0210591
RELA	267.66	1.03791	0.408363	2.54163	0.0110336	0.0812223
LMF2	293.774	1.0379	0.436685	2.37677	0.0174652	0.107108
GAMT	61.6324	1.03746	0.488762	2.12264	0.0337844	0.161143
PISD	90.3617	1.03743	0.396894	2.61387	0.00895218	0.0719424
GFPT2	75.8727	1.03598	0.476034	2.17627	0.0295351	0.148329
TTC31	57.4086	1.03583	0.477694	2.16841	0.0301277	0.150145
UBXN1	283.854	1.03555	0.424371	2.44019	0.0146795	0.095937
B4GALT1	391.559	1.0346	0.518701	1.99459	0.0460875	0.192066
SUN2	294.937	1.03396	0.439708	2.35146	0.0186997	0.111608
NR2C2AP	33.6243	1.03351	0.521236	1.9828	0.0473896	0.195248
XAB2	195.859	1.03336	0.503542	2.05219	0.0401511	0.177762
FTL	4104.18	1.03306	0.424074	2.43603	0.0148493	0.0966669
EIF3M	228.61	1.03256	0.323283	3.19399	0.00140322	0.0227489
SNRNP40	68.623	1.03222	0.424619	2.43092	0.0150603	0.0976488
NUDT16L1	52.208	1.03143	0.516062	1.99865	0.0456463	0.191221
ZDHHC8	140.269	1.03111	0.442801	2.3286	0.0198804	0.116163
PODXL	222.015	1.02883	0.348799	2.94962	0.0031816	0.0383328
PAPD7	99.8103	1.02865	0.429745	2.39362	0.0166832	0.103979
SEC14L1	181.905	1.02843	0.349339	2.94392	0.0032408	0.0386152
ZER1	211.802	1.02759	0.4967	2.06883	0.0385616	0.174446
ZCCHC3	55.1861	1.0271	0.430986	2.38315	0.0171654	0.105916
RTKN	69.2628	1.02695	0.459643	2.23422	0.0254684	0.135457
NUP205	89.042	1.02645	0.520527	1.97195	0.0486153	0.197819
POLR2B	99.7647	1.02622	0.427587	2.40003	0.0163936	0.102976
CUL4A	159.273	1.026	0.395044	2.59717	0.00939945	0.07426
LZTS2	238.899	1.02592	0.467714	2.19349	0.0282724	0.144314
EIF3F	407.233	1.0252	0.317655	3.2274	0.00124919	0.0210004
LGMN	151.108	1.02475	0.463593	2.21045	0.027074	0.140712
MT-ND4L	440.189	1.0242	0.476372	2.14999	0.0315559	0.154467
NOP2	85.6001	1.02268	0.454794	2.24867	0.0245333	0.132663
CD55	335.632	1.02055	0.435747	2.34206	0.0191774	0.113445
SLC39A7	178.33	1.01961	0.383168	2.66101	0.00779068	0.0660794
TRPC4AP	254.317	1.01956	0.419376	2.43114	0.0150516	0.0976439
UBE2J2	195.193	1.01873	0.404119	2.52087	0.0117065	0.084007
TNFRSF10B	89.2903	1.01872	0.490115	2.07853	0.0376604	0.172402
PMM1	100.135	1.01818	0.424693	2.39744	0.01651	0.103359
SH3BP1	75.2101	1.01815	0.434159	2.3451	0.0190218	0.11287
SCO2	48.9708	1.01686	0.480085	2.11808	0.0341682	0.162058
CAPN10	68.1364	1.01683	0.450561	2.2568	0.0240206	0.131147
FAM20C	101.073	1.01605	0.461355	2.20233	0.0276422	0.142601
SLC2A4RG	275.722	1.01517	0.377988	2.68573	0.00723721	0.0631415
FGFRL1	84.7055	1.0122	0.494547	2.04672	0.0406855	0.179229
FLYWCH1	136.049	1.01182	0.489329	2.06777	0.0386615	0.174656
NADSYN1	120.72	1.01175	0.402275	2.51507	0.0119009	0.0847516
ZNF282	119.817	1.01139	0.447467	2.26025	0.0238055	0.130551
SNX8	53.8406	1.01104	0.460133	2.19727	0.0280012	0.143704
ZNF574	59.6461	1.01011	0.508403	1.98684	0.0469406	0.194083
MUL1	69.138	1.01004	0.428888	2.35503	0.0185212	0.111035
ECE1	379.318	1.00996	0.327586	3.08304	0.00204898	0.0288779
TNS3	113.737	1.00903	0.415984	2.42564	0.0152816	0.0985497
APEX1	324.805	1.00902	0.335254	3.00973	0.00261481	0.0336923
CTSD	751.98	1.00753	0.457188	2.20375	0.0275421	0.142229
SCAMP3	135.979	1.00724	0.387076	2.60216	0.00926374	0.0734638
SPTSSA	106.913	1.00632	0.3934	2.558	0.0105276	0.0790251
EIF4B	761.169	1.00631	0.3436	2.92873	0.00340353	0.0395517
SLC35A4	111.632	1.00618	0.363133	2.77082	0.00559149	0.0537014
PYCARD	49.4302	1.00544	0.485623	2.07042	0.0384129	0.174094
MRPS34	159.818	1.00526	0.369704	2.7191	0.00654596	0.0593829
MRRF	75.1713	1.00429	0.438068	2.29253	0.0218749	0.12432
ATG16L2	128.897	1.00416	0.470259	2.13534	0.0327335	0.157653
SCP2	66.0386	1.0038	0.471289	2.12991	0.0331794	0.159117
PIGU	73.932	1.00342	0.510041	1.96733	0.0491451	0.199136
APMAP	185.082	1.0033	0.368289	2.72422	0.00644527	0.0589462
ERI1	39.5734	1.00301	0.502924	1.99436	0.0461131	0.192125
ING1	72.9255	1.00276	0.428484	2.34025	0.0192708	0.113786
SHMT2	140.877	1.00243	0.46213	2.16915	0.0300712	0.150026
LSM4	189.935	1.00129	0.354449	2.82493	0.00472916	0.0487636
CSF1	75.9236	1.00127	0.452243	2.214	0.0268287	0.139992
AP2M1	740.263	1.00012	0.319314	3.1321	0.00173562	0.0260776
RP11-21K12.2	89.8408	-1.00008	0.469413	-2.13049	0.033131	0.159021
FBXL18	98.1897	-1.00033	0.458689	-2.18085	0.0291941	0.147119
HDGFRP3	322.354	-1.00068	0.310383	-3.22401	0.00126407	0.0210982
PIK3CA	92.2647	-1.00107	0.39356	-2.54362	0.010971	0.0810067
ASB8	239.513	-1.00195	0.341907	-2.93047	0.00338449	0.0394669
KIF1B	518.855	-1.0023	0.340394	-2.94452	0.00323458	0.0386152
P2RX7	139.747	-1.0023	0.420203	-2.38528	0.0170663	0.10543
NFASC	449.21	-1.00309	0.472479	-2.12303	0.0337511	0.161079
PHF14	339.105	-1.00365	0.417977	-2.40121	0.016341	0.102752
PLA2G12A	178.249	-1.00393	0.339244	-2.9593	0.00308338	0.0376539
44445	265.967	-1.0053	0.333057	-3.01841	0.00254105	0.0329944
CEP350	234.297	-1.00606	0.334904	-3.00402	0.00266437	0.0341687
KMT2C	608.135	-1.0061	0.310311	-3.24223	0.00118598	0.0202822
BRD7	253.574	-1.00628	0.413801	-2.43179	0.0150245	0.0975057
ATG10	102.533	-1.00652	0.403275	-2.49586	0.0125652	0.0873388
BIVM	254.143	-1.00726	0.370858	-2.71604	0.00660684	0.0596139
FLVCR1	136.825	-1.0074	0.367831	-2.73877	0.00616702	0.057259
PIGM	158.549	-1.00743	0.380006	-2.65109	0.00802326	0.067474
CWC27	199.482	-1.0079	0.435448	-2.31462	0.0206337	0.119444
CTC-444N24.11	372.592	-1.00893	0.317414	-3.1786	0.00147986	0.0236272
COPS5	263.195	-1.00987	0.346404	-2.9153	0.00355344	0.0405731
NEDD1	92.1997	-1.01037	0.418636	-2.41348	0.0158011	0.100492
CCAR1	911.874	-1.01044	0.384902	-2.62519	0.00866009	0.0705234
PWWP2A	97.5842	-1.0105	0.417004	-2.42323	0.0153832	0.0989187
NFAT5	313.179	-1.01173	0.361883	-2.79572	0.00517835	0.0514411
SFRP1	540.056	-1.0123	0.33007	-3.06692	0.00216275	0.0298563
GPX8	173.915	-1.01298	0.42289	-2.39537	0.0166037	0.103637
AC007246.3	44.0664	-1.01384	0.482595	-2.10081	0.0356576	0.166674
HBB	308.241	-1.01417	0.452025	-2.24362	0.0248567	0.133596
RP3-449O17.1	172.561	-1.0144	0.364985	-2.7793	0.00544765	0.0529096
ERICH1	179.888	-1.01545	0.452832	-2.24245	0.0249326	0.133833
EIF3E	1578.03	-1.01547	0.273978	-3.70639	0.000210231	0.00671303
ADAMTS6	87.0063	-1.01615	0.475182	-2.13844	0.0324812	0.157055
RAI14	401.71	-1.01636	0.297468	-3.4167	0.000633862	0.0136749
GTF2F2	126.277	-1.01656	0.404253	-2.51467	0.0119144	0.0848117
PCDHB9	88.4947	-1.01661	0.462593	-2.19764	0.0279749	0.143704
MIS18A	97.0117	-1.01696	0.424807	-2.39394	0.0166685	0.103979
LYST	128.047	-1.01711	0.375464	-2.70893	0.00675001	0.0603556
PAK1IP1	74.422	-1.01714	0.516987	-1.96744	0.0491327	0.199136
ZBTB10	250.577	-1.01742	0.399294	-2.54804	0.010833	0.0803426
CCDC43	73.0219	-1.01746	0.457857	-2.22222	0.0262683	0.138095
SAV1	262.874	-1.01855	0.397237	-2.56409	0.0103445	0.0781918
CRLF3	418.471	-1.01865	0.40793	-2.49712	0.0125208	0.0871409
CTR9	213.169	-1.01872	0.402163	-2.53309	0.0113061	0.0823702
OTUD7B	310.098	-1.01906	0.36445	-2.79616	0.00517146	0.0514334
SRP72	614.159	-1.0213	0.378722	-2.6967	0.00700305	0.0618297
ZNF430	129.656	-1.02177	0.367034	-2.78386	0.00537163	0.0524508
ZNF224	112.023	-1.02199	0.366769	-2.78646	0.00532873	0.0523173
UPF2	420.571	-1.02266	0.39569	-2.5845	0.00975198	0.0757297
FOXC1	120.805	-1.02315	0.452068	-2.26327	0.0236192	0.130145
PAFAH2	98.4209	-1.02346	0.451112	-2.26875	0.0232834	0.128949
NAF1	57.7889	-1.02419	0.505177	-2.02739	0.0426229	0.184196
SP100	272.987	-1.02552	0.346124	-2.96288	0.00304777	0.0374091
TRMT13	145.036	-1.02586	0.400498	-2.56146	0.0104234	0.0784813
RP11-331F4.5	54.484	-1.026	0.455628	-2.25183	0.0243331	0.132132
PHACTR1	107.496	-1.02705	0.431468	-2.38036	0.0172958	0.106496
PBX1	2102.62	-1.02707	0.405086	-2.53543	0.0112308	0.0820181
FNBP4	917.379	-1.02839	0.318234	-3.23155	0.0012312	0.0208195
CACUL1	479.433	-1.02864	0.300157	-3.42702	0.000610253	0.013389
LRP12	116.646	-1.0295	0.402684	-2.5566	0.0105701	0.0791256
LYRM9	53.1476	-1.0296	0.509344	-2.02142	0.0432366	0.185195
DENND5B	194.064	-1.02983	0.381768	-2.69753	0.0069857	0.0617737
KBTBD6	142.381	-1.02984	0.358907	-2.86938	0.00411275	0.0448837
HBS1L	168.605	-1.03074	0.456348	-2.25868	0.0239036	0.130813
SYNM	159.564	-1.03104	0.468226	-2.20201	0.0276645	0.142672
TNS1	1780.69	-1.03158	0.515156	-2.00246	0.0452349	0.190256
NFE2L2	521.945	-1.03161	0.308106	-3.34822	0.00081333	0.0160454
ZNF829	56.6375	-1.03176	0.432153	-2.38749	0.0169638	0.105031
KAT6B	288.151	-1.03229	0.37817	-2.72969	0.00633938	0.0583634
UPF3A	392.293	-1.03243	0.371682	-2.77772	0.00547415	0.0530334
IL10RB	312.254	-1.03268	0.309633	-3.33516	0.000852493	0.0166039
RP11-223P11.3	49.8363	-1.03404	0.50847	-2.03364	0.0419882	0.182538
IKZF4	106.61	-1.03411	0.434934	-2.37762	0.0174246	0.106937
CCNC	276.679	-1.03412	0.341993	-3.0238	0.00249624	0.032682
DPP8	306.984	-1.03465	0.333409	-3.10323	0.00191418	0.0276439
DDX46	682.866	-1.03539	0.36211	-2.85932	0.00424552	0.0454966
RSRC1	144.8	-1.03542	0.406465	-2.54739	0.0108533	0.080458
N4BP2	78.6261	-1.03663	0.48172	-2.15193	0.0314026	0.154245
IRF9	49.3232	-1.03703	0.461624	-2.24649	0.0246725	0.133049
CTD-2349P21.5	68.477	-1.03706	0.477287	-2.17283	0.0297932	0.148992
TACC1	2969.9	-1.03778	0.316906	-3.27473	0.00105765	0.0189447
PTPN14	1531.72	-1.03896	0.30612	-3.39396	0.000688891	0.0143296
GABPB1-AS1	1518.1	-1.03943	0.438088	-2.37265	0.0176608	0.108063
MAP3K2	277.915	-1.03976	0.333955	-3.11348	0.00184898	0.0271269
LYRM2	232.19	-1.03993	0.325413	-3.19572	0.00139483	0.0226346
TAF4B	40.7737	-1.04136	0.504717	-2.06325	0.0390886	0.175681
HEATR5A	145.357	-1.04163	0.373231	-2.79084	0.00525709	0.0518256
KLHL8	251.894	-1.04163	0.402424	-2.58839	0.00964265	0.0752018
PWAR6	74.0237	-1.04168	0.519435	-2.00542	0.0449181	0.189421
MITF	1410.23	-1.04174	0.422846	-2.46363	0.0137536	0.0920262
RNF115	1347.21	-1.04185	0.499476	-2.0859	0.0369879	0.170766
SLTM	733.62	-1.042	0.369911	-2.81688	0.00484925	0.0495165
NEMF	1079.92	-1.04214	0.397833	-2.61953	0.00880514	0.0710662
SRPK2	392.132	-1.04236	0.370469	-2.81363	0.00489859	0.049869
PSMD11	600.854	-1.04343	0.335565	-3.10948	0.00187419	0.0273301
CLMN	131.735	-1.04358	0.407196	-2.56285	0.0103816	0.0783413
RP11-115D19.4	75.2564	-1.04441	0.503539	-2.07415	0.0380656	0.173456
KIAA1715	184.847	-1.04445	0.414437	-2.52017	0.0117299	0.0840711
ZNF791	528.847	-1.04463	0.344312	-3.03396	0.00241366	0.0320577
TBCA	655.482	-1.04468	0.329093	-3.17442	0.00150139	0.0238128
GNG12	523.657	-1.04482	0.297789	-3.50861	0.000450456	0.0108912
GCC2	524.952	-1.04671	0.365643	-2.86266	0.00420106	0.0453176
GPATCH1	76.5547	-1.04696	0.423583	-2.47168	0.0134479	0.0911034
NOP58	636.994	-1.0473	0.358088	-2.9247	0.00344789	0.0398223
ZNF12	135.086	-1.04855	0.369935	-2.83442	0.00459092	0.0478069
TTLL5	121.286	-1.04896	0.392005	-2.67589	0.00745314	0.0641542
RTF1	735.369	-1.04916	0.345954	-3.03267	0.00242404	0.0320577
KIAA0907	402.463	-1.04972	0.368953	-2.84514	0.00443916	0.0468677
TFG	305.082	-1.05088	0.379095	-2.77207	0.00557017	0.053624
RBMS1	1416.95	-1.05112	0.322808	-3.25617	0.00112925	0.0196312
DLG5	200.764	-1.05118	0.383309	-2.74237	0.00609969	0.0568988
TSHZ1	252.546	-1.05129	0.333565	-3.15168	0.00162333	0.024834
PHF20L1	386.972	-1.05192	0.34312	-3.06576	0.00217118	0.0299236
DMWD	953.281	-1.05196	0.357257	-2.94454	0.0032344	0.0386152
ZNF626	114.773	-1.05255	0.406085	-2.59194	0.00954355	0.0749761
GUCY1A3	77.0191	-1.0526	0.536782	-1.96095	0.0498854	0.200553
RC3H2	208.04	-1.053	0.38597	-2.72818	0.00636843	0.0585938
SMNDC1	146.349	-1.05337	0.347356	-3.03253	0.00242509	0.0320577
USP47	427.448	-1.05432	0.32445	-3.24957	0.00115578	0.0199481
SVIL	1690.32	-1.05464	0.294585	-3.58009	0.000343481	0.00934751
KNOP1	257.345	-1.0548	0.404827	-2.60555	0.0091726	0.0729129
AD001527.7	87.7405	-1.05486	0.51187	-2.06079	0.0393227	0.176083
SMIM7	472.916	-1.05516	0.322002	-3.27687	0.00104963	0.0188307
FZD3	222.698	-1.05526	0.345459	-3.05466	0.00225315	0.0306268
SSBP3	1244.39	-1.05544	0.327133	-3.22633	0.00125388	0.0210371
ASPA	67.9762	-1.05606	0.496376	-2.12754	0.0333748	0.159819
RP11-379H18.1	61.795	-1.0597	0.467934	-2.26464	0.023535	0.129766
VEZT	366.825	-1.06007	0.352895	-3.00391	0.00266531	0.0341687
DNAJC27	75.3215	-1.06027	0.467402	-2.26844	0.0233024	0.128949
RILPL1	184.784	-1.06078	0.426548	-2.4869	0.0128863	0.0886154
PLEKHA1	362.545	-1.0613	0.363856	-2.91681	0.00353626	0.0405369
UBE2G2	966.631	-1.06278	0.30064	-3.53508	0.000407659	0.0103369
SEC24D	307.434	-1.06312	0.513877	-2.06882	0.038563	0.174446
SLC35D1	92.1934	-1.06313	0.411638	-2.58269	0.00980328	0.0759179
NBEA	68.0123	-1.06329	0.431562	-2.46382	0.0137467	0.0920262
BNC2	682.161	-1.06336	0.423283	-2.51217	0.011999	0.0850189
B3GALNT2	201.849	-1.06357	0.49545	-2.14667	0.0318193	0.15498
PSME4	922.803	-1.06366	0.328961	-3.23338	0.00122333	0.0207942
CNTLN	208.683	-1.06381	0.44878	-2.37045	0.0177665	0.108256
EPS15	338.47	-1.06423	0.377127	-2.82194	0.00477346	0.0491002
PCSK5	116.759	-1.06429	0.399863	-2.66163	0.00777635	0.0660181
RP11-429D19.1	78.3269	-1.06506	0.482115	-2.20913	0.0271653	0.140954
RP11-90B9.2	33.3889	-1.06619	0.520669	-2.04772	0.0405871	0.17889
FAM84A	43.5063	-1.06657	0.533674	-1.99853	0.0456587	0.191226
TTF2	80.8079	-1.0671	0.469354	-2.27354	0.0229935	0.127873
CD44	2055.47	-1.06742	0.323928	-3.29525	0.000983347	0.0180272
TTN-AS1	41.6502	-1.06755	0.491181	-2.17343	0.0297478	0.148898
PDDC1	799.465	-1.06905	0.354669	-3.01421	0.00257653	0.0333009
DPYSL3	882.603	-1.07074	0.31747	-3.37273	0.000744276	0.0150578
ARHGAP24	96.6173	-1.07205	0.444803	-2.41016	0.0159455	0.101142
UBXN7	542.727	-1.07261	0.34245	-3.13217	0.00173517	0.0260776
DARS	677.197	-1.07271	0.291681	-3.67768	0.000235366	0.00724084
HFE	86.8989	-1.07305	0.434267	-2.47095	0.0134756	0.0912543
RP11-138A9.1	147.697	-1.07318	0.457613	-2.34517	0.0190185	0.11287
ATP6V1E2	62.978	-1.07321	0.463605	-2.31492	0.0206176	0.119392
AC024060.1	48.244	-1.07384	0.46096	-2.32956	0.0198293	0.115953
C10orf32	476.66	-1.07392	0.339367	-3.16448	0.00155362	0.0242302
PDK4	316.166	-1.07466	0.489497	-2.19544	0.0281322	0.144025
DHX57	174.72	-1.07471	0.363595	-2.9558	0.00311861	0.0379191
DLG1	407.965	-1.07524	0.335568	-3.20422	0.00135427	0.0222351
HBA1	158.67	-1.0761	0.527757	-2.03901	0.0414493	0.180842
ACSL3	241.428	-1.07613	0.431891	-2.49167	0.0127143	0.0878669
PTMAP5	71.4497	-1.07632	0.410778	-2.62021	0.00878767	0.0709933
ZFHX3	1257.56	-1.07801	0.316391	-3.40721	0.000656294	0.0140154
SRRM1	1365.81	-1.07831	0.301859	-3.57225	0.000353933	0.00946897
KANK1	665.934	-1.07914	0.474421	-2.27465	0.0229268	0.127668
RP11-87H9.2	113.434	-1.07921	0.391302	-2.75799	0.00581574	0.0550744
MPP5	122.106	-1.08003	0.38686	-2.79178	0.00524184	0.0518256
OFD1	342.523	-1.08084	0.356366	-3.03295	0.00242173	0.0320577
RICTOR	594.461	-1.08087	0.333412	-3.24184	0.00118759	0.0202892
EPC1	357.394	-1.08275	0.301678	-3.58909	0.000331838	0.00911424
MEMO1	232.799	-1.08287	0.409051	-2.64727	0.00811436	0.0677442
ZNF514	190.427	-1.0833	0.377736	-2.86788	0.00413236	0.0449802
ADPGK	408.277	-1.08371	0.402405	-2.69307	0.00707968	0.06218
ITPRIPL2	299.492	-1.08395	0.368079	-2.94487	0.00323086	0.0386152
PIAS2	278.45	-1.08405	0.336077	-3.2256	0.00125708	0.0210591
SYNJ2	192.643	-1.08406	0.353001	-3.07099	0.00213353	0.0295986
RBM25	1865.97	-1.08442	0.391271	-2.77154	0.00557916	0.0536591
PHIP	1062.88	-1.085	0.313982	-3.4556	0.00054906	0.0123359
ASAP1	320.048	-1.08537	0.333232	-3.25709	0.00112561	0.019609
ZNF611	219.925	-1.08547	0.420635	-2.58054	0.0098646	0.0761474
RP11-225B17.2	69.2418	-1.08567	0.441652	-2.45821	0.0139632	0.0929388
AL133245.2	96.5145	-1.08624	0.411925	-2.63698	0.00836471	0.0688994
U2SURP	780.896	-1.08633	0.350519	-3.09922	0.00194034	0.0278839
MATN2	575.722	-1.08677	0.532847	-2.03954	0.0413957	0.180749
ZNF566	182.897	-1.08879	0.331195	-3.28747	0.00101093	0.0183318
CD200	97.9816	-1.08891	0.513608	-2.12011	0.0339965	0.161471
RAB31	1161.7	-1.08895	0.385823	-2.8224	0.00476661	0.0490596
CTA-941F9.10	108.235	-1.08895	0.411154	-2.64854	0.00808414	0.067652
RBM4	70.415	-1.08911	0.509508	-2.13758	0.0325507	0.157178
DCAF7	563.969	-1.08913	0.33691	-3.23271	0.0012262	0.0208008
FAM204A	213.196	-1.08983	0.356732	-3.05505	0.00225025	0.0306121
FAM126B	303.003	-1.08996	0.32935	-3.30943	0.00093485	0.0175521
RP11-30L3.2	43.8784	-1.08998	0.491912	-2.21579	0.0267056	0.139652
PRDM2	336.59	-1.09001	0.320328	-3.4028	0.000666985	0.014136
ZNF397	412.598	-1.09039	0.304567	-3.58013	0.000343423	0.00934751
ZMYM5	107.601	-1.09099	0.40849	-2.67078	0.00756746	0.0648546
ZBTB20	2701.09	-1.09111	0.277129	-3.93721	8.24351e-05	0.00347674
NUCB2	406.213	-1.09149	0.484384	-2.25336	0.0242367	0.131736
ALDH9A1	287.099	-1.09244	0.341761	-3.19651	0.00139102	0.0226346
IL3RA	209.947	-1.09252	0.490959	-2.22529	0.0260619	0.137353
ZNF234	65.807	-1.09317	0.514888	-2.12312	0.0337435	0.161079
THY1	388.534	-1.09343	0.500252	-2.18576	0.0288331	0.145965
DBT	253.466	-1.09369	0.378025	-2.89318	0.00381367	0.0426705
C16orf52	145.091	-1.09417	0.360069	-3.03879	0.00237533	0.0317743
MARK3	818.321	-1.09418	0.305724	-3.57897	0.000344949	0.00934751
CACNA1A	69.3851	-1.09702	0.500631	-2.19127	0.0284325	0.144769
RNU6-437P	88.6817	-1.09793	0.394349	-2.78416	0.00536669	0.0524508
BX322557.10	77.9138	-1.09841	0.514589	-2.13455	0.0327982	0.157919
RP11-47J17.2	46.3015	-1.09937	0.474506	-2.31687	0.020511	0.118979
UPF3B	233.705	-1.10058	0.384755	-2.86048	0.00423	0.045484
DIS3L	190.658	-1.10131	0.377127	-2.92027	0.00349733	0.0402552
DYRK2	94.5752	-1.10149	0.37427	-2.94303	0.0032502	0.0386798
UTP23	125.111	-1.1021	0.365202	-3.01777	0.00254638	0.0330382
ZCCHC17	170.447	-1.10259	0.395362	-2.78882	0.00529007	0.0520288
SMURF2	295.654	-1.10374	0.319489	-3.45469	0.000550919	0.0123381
NTRK3	103.723	-1.10374	0.41915	-2.63328	0.00845656	0.0695537
SCAPER	170.455	-1.1038	0.374093	-2.9506	0.00317156	0.0383137
KCNMA1	1026.06	-1.10384	0.435364	-2.53544	0.0112305	0.0820181
ABL2	456.604	-1.10477	0.343484	-3.21636	0.00129827	0.0214821
INADL	194.407	-1.10523	0.466352	-2.36995	0.0177903	0.108351
WWTR1-IT1	306.572	-1.10656	0.4097	-2.7009	0.00691512	0.0614078
ZNF417	95.9072	-1.10658	0.542359	-2.04031	0.041319	0.180591
KHDRBS3	71.0379	-1.1067	0.497325	-2.22531	0.0260603	0.137353
PLEKHH2	1071.43	-1.10694	0.387086	-2.85967	0.00424082	0.0454966
EIF3J	650.244	-1.10704	0.339231	-3.26339	0.00110088	0.0193378
XXYLT1	92.8996	-1.10834	0.455636	-2.43252	0.0149942	0.0973468
ZNF385D	50.7511	-1.10866	0.445284	-2.48978	0.0127821	0.0881925
ZBTB43	261.419	-1.10927	0.366036	-3.03051	0.00244145	0.0322116
STX12	240.577	-1.10929	0.470808	-2.35615	0.0184655	0.110859
KTN1	1477.31	-1.11079	0.333685	-3.32885	0.000872046	0.016887
FOXP1	1512.42	-1.11192	0.336729	-3.30212	0.000959565	0.0177057
PDE8B	236.841	-1.11483	0.52082	-2.14052	0.0323126	0.156476
CTC-308K20.1	63.06	-1.11499	0.44847	-2.48622	0.0129109	0.0886286
CA5B	105.945	-1.11549	0.437001	-2.5526	0.0106923	0.0795448
MAFG	548.488	-1.11571	0.337506	-3.30574	0.000947243	0.0176359
ANKRD11	1365.48	-1.1164	0.309008	-3.61284	0.000302862	0.00849494
GATA2-AS1	137.852	-1.11817	0.410823	-2.72178	0.00649305	0.0591581
RYR3	96.3165	-1.11847	0.447191	-2.5011	0.0123809	0.0865581
FRYL	339.605	-1.11876	0.352507	-3.17373	0.00150494	0.0238378
PUM1	901.925	-1.11915	0.285447	-3.9207	8.82906e-05	0.00369154
FAM210B	618.81	-1.1203	0.286498	-3.91033	9.21704e-05	0.00380262
BARD1	78.7147	-1.12196	0.526005	-2.13298	0.0329267	0.158402
ZNF587P1	54.9127	-1.12317	0.548302	-2.04844	0.0405165	0.178708
MEIS2	467.705	-1.12322	0.464836	-2.41638	0.0156755	0.100033
KPNA6	1197.51	-1.12359	0.302625	-3.71282	0.000204963	0.00663293
CCDC18	64.9834	-1.12399	0.529001	-2.12474	0.0336087	0.160625
AC009404.2	35.7215	-1.12443	0.527893	-2.13003	0.0331688	0.159112
TRIM2	221.018	-1.12471	0.369785	-3.04152	0.00235387	0.0315876
OSBPL1A	261.801	-1.12513	0.337116	-3.33752	0.000845299	0.0164828
LARP1B	189.966	-1.12585	0.416513	-2.70303	0.00687103	0.061113
CTAGE5	98.7584	-1.12625	0.399691	-2.81781	0.00483531	0.0495165
LARP7	638.779	-1.1265	0.362427	-3.10822	0.00188217	0.0274226
KCNMB1	519.473	-1.12656	0.530828	-2.12227	0.0338151	0.161143
SHROOM4	70.2601	-1.12661	0.42889	-2.62681	0.0086189	0.070347
CRYZL1	256.456	-1.12745	0.374761	-3.00844	0.0026259	0.0337834
DES	8096.55	-1.12745	0.50967	-2.21211	0.0269591	0.140541
H3F3A	662.224	-1.128	0.37725	-2.99007	0.00278916	0.0352637
PCDH17	275.316	-1.12811	0.54902	-2.05477	0.0399008	0.177316
TRAF3IP2	358.09	-1.12824	0.316536	-3.56433	0.000364792	0.00965078
YAF2	168.655	-1.1291	0.359995	-3.13643	0.00171019	0.0258388
ATP8B1	152.54	-1.12953	0.35435	-3.18762	0.0014345	0.0231003
LPAR4	30.9232	-1.1297	0.554877	-2.03594	0.0417559	0.181878
ZNF600	54.5363	-1.13058	0.480564	-2.3526	0.0186424	0.111404
RNGTT	72.4218	-1.13109	0.421931	-2.68075	0.00734564	0.0636486
CTC-429P9.5	115.898	-1.13147	0.509573	-2.22043	0.0263897	0.13856
NSRP1P1	47.7688	-1.1322	0.526361	-2.151	0.0314766	0.154414
GTF2IRD2	332.375	-1.13262	0.474573	-2.38661	0.0170045	0.105218
FAM217B	152.536	-1.13271	0.403696	-2.80584	0.00501855	0.0504794
DHX29	252.876	-1.13311	0.325813	-3.4778	0.00050554	0.011832
NAALADL2	66.8855	-1.13413	0.452337	-2.50727	0.0121668	0.0855594
ADAMTS9-AS2	280.061	-1.13591	0.342474	-3.31677	0.000910659	0.0173159
DUSP3	377.941	-1.13764	0.309187	-3.67944	0.000233748	0.00721064
RP11-35G9.3	75.6457	-1.13789	0.45256	-2.51434	0.0119257	0.0848385
RB1CC1	525.436	-1.13805	0.361542	-3.14778	0.00164516	0.0251141
RP11-887P2.5	102.678	-1.13811	0.537875	-2.11593	0.0343503	0.162591
LINC00106	75.6486	-1.13849	0.47334	-2.40522	0.0161628	0.102059
SEC63	567.065	-1.13868	0.336563	-3.38327	0.000716293	0.0146818
CTD-2583A14.11	87.5814	-1.13984	0.525521	-2.16897	0.0300852	0.150052
RNF180	69.9052	-1.14086	0.47169	-2.41867	0.0155772	0.0997844
RALGAPA1	228.734	-1.14158	0.325178	-3.51062	0.000447055	0.0108493
CASC15	179.028	-1.14166	0.398585	-2.86428	0.00417952	0.0451721
TRIP11	314.884	-1.14179	0.333461	-3.42407	0.000616898	0.0134471
RAPGEF6	139.028	-1.14222	0.387985	-2.94397	0.00324033	0.0386152
SYDE2	50.1863	-1.14229	0.481333	-2.37319	0.0176353	0.107994
RP11-135F9.3	158.365	-1.14231	0.340143	-3.35831	0.000784212	0.015557
NAV2	157.4	-1.14392	0.406924	-2.81114	0.00493666	0.0500748
SULT1C4	34.6043	-1.1446	0.53803	-2.12739	0.033388	0.159819
THSD7A	215.512	-1.14475	0.45917	-2.49309	0.0126635	0.0875996
PINLYP	103.361	-1.14477	0.484297	-2.36378	0.0180894	0.109499
SRSF11	2240.63	-1.14568	0.315259	-3.63409	0.000278959	0.00808302
RP11-110G21.2	51.9856	-1.14584	0.509779	-2.24772	0.0245941	0.132874
CCDC142	224.575	-1.14599	0.339302	-3.3775	0.000731491	0.0148666
PM20D2	214.183	-1.14619	0.329974	-3.47356	0.000513595	0.0119615
USP16	379.776	-1.14682	0.32078	-3.5751	0.000350097	0.0094079
EIF2AK2	482.917	-1.14698	0.300424	-3.81788	0.000134604	0.00498924
C1orf131	43.75	-1.14704	0.522705	-2.19443	0.0282048	0.144133
DKK3	136.982	-1.14824	0.478759	-2.39837	0.0164683	0.103242
PPARGC1B	43.302	-1.1487	0.542622	-2.11695	0.0342645	0.162332
DDX10	133.063	-1.15008	0.403568	-2.84977	0.00437506	0.0463624
CSPP1	263.412	-1.15018	0.417092	-2.7576	0.00582267	0.0550875
RP13-638C3.6	175.58	-1.15036	0.356378	-3.22793	0.0012469	0.0209883
BOC	112.908	-1.15063	0.504007	-2.28297	0.0224324	0.126249
STARD9	303.901	-1.15074	0.369106	-3.11765	0.00182296	0.0269095
USP13	122.8	-1.15151	0.353784	-3.25483	0.00113459	0.0196833
FBXW8	64.6664	-1.15233	0.469819	-2.4527	0.0141788	0.0939373
LIN52	95.3211	-1.15268	0.475705	-2.42311	0.0153885	0.0989187
RSF1	896.527	-1.15279	0.341794	-3.37277	0.000744172	0.0150578
PINK1-AS	39.0643	-1.15318	0.583598	-1.97599	0.0481564	0.197033
RP11-47J17.1	35.7519	-1.15406	0.580839	-1.98688	0.0469357	0.194083
CCDC136	56.9013	-1.15471	0.517505	-2.23131	0.0256606	0.136194
WDR92	162.964	-1.15533	0.34918	-3.30869	0.000937338	0.0175521
RP11-1007O24.2	27.9749	-1.15735	0.578335	-2.00118	0.0453733	0.190486
RP5-1198O20.4	134.643	-1.15861	0.513379	-2.25683	0.0240185	0.131147
AC004967.7	132.266	-1.15948	0.416086	-2.78663	0.00532596	0.0523173
MPHOSPH8	2121.33	-1.15997	0.331895	-3.49498	0.000474106	0.0112847
DPY19L1P1	54.2453	-1.16031	0.513098	-2.26139	0.0237352	0.130443
ZNF827	503.224	-1.16086	0.333847	-3.47723	0.000506622	0.0118409
SCAND2P	127.302	-1.1625	0.384793	-3.02111	0.00251846	0.032777
MAFB	212.664	-1.16279	0.451497	-2.57542	0.0100119	0.0767211
TOPORS	152.835	-1.16285	0.367097	-3.1677	0.00153648	0.0240745
ITIH5	332.245	-1.16379	0.355924	-3.26978	0.00107631	0.0191258
MYH10	537.67	-1.16428	0.287838	-4.04492	5.23411e-05	0.00246722
PPP1R3B	159.787	-1.16436	0.579793	-2.00823	0.0446188	0.188778
RPAP2	210.88	-1.16438	0.366538	-3.17669	0.00148968	0.0237166
MPHOSPH9	97.2442	-1.16478	0.420975	-2.76686	0.0056599	0.0539936
RPL3P4	150.922	-1.16534	0.446323	-2.61098	0.00902845	0.0722104
B3GALNT1P1	61.471	-1.16534	0.422744	-2.75662	0.00584031	0.0551252
LINC01355	117.137	-1.16595	0.485307	-2.40249	0.0162837	0.102539
FERMT2	810.14	-1.16612	0.320724	-3.63588	0.000277032	0.00806555
RP3-508I15.9	67.725	-1.16613	0.485138	-2.4037	0.0162302	0.102369
FOXO3	1402.19	-1.16671	0.359216	-3.24795	0.00116241	0.0200011
NFIC	6750.14	-1.16682	0.412944	-2.82562	0.00471892	0.0486879
SLIT3	201.685	-1.16784	0.427528	-2.73161	0.00630252	0.0581258
WBP5	302.588	-1.16824	0.376823	-3.10023	0.00193371	0.0278124
TROVE2	383.014	-1.16891	0.308512	-3.78885	0.000151346	0.00536178
IGF2BP2	178.434	-1.17096	0.396975	-2.94971	0.00318069	0.0383328
PVRL3	48.8917	-1.17148	0.52749	-2.22086	0.0263605	0.13845
CHMP3	975.869	-1.17259	0.333394	-3.51712	0.000436262	0.0107018
DCLK1	56.1485	-1.17271	0.531766	-2.20531	0.0274324	0.141997
RP11-324I22.4	32.3877	-1.1736	0.594124	-1.97535	0.0482282	0.197142
CHD1	459.447	-1.17414	0.328972	-3.56913	0.000358175	0.00955209
ZCRB1	554.323	-1.17431	0.393	-2.98806	0.00280755	0.0353899
ANKDD1A	57.7974	-1.17497	0.523227	-2.24563	0.0247277	0.13316
ZNF35	28.4583	-1.17518	0.557743	-2.10702	0.0351154	0.16497
RASSF2	144.53	-1.17593	0.522366	-2.25117	0.0243749	0.132274
RP11-142O6.1	91.9342	-1.17614	0.426545	-2.75736	0.00582694	0.0550875
PLCE1	248.12	-1.17676	0.428698	-2.74497	0.00605165	0.0565538
RHOQ	662.09	-1.177	0.34509	-3.4107	0.000647965	0.0138727
RNF150	407.88	-1.17751	0.372973	-3.1571	0.00159346	0.0244743
TRIM56	2723.45	-1.17795	0.289347	-4.07107	4.67985e-05	0.00223729
TAX1BP1	568.853	-1.17815	0.350588	-3.36049	0.000778046	0.0155012
LINC00662	114.259	-1.17987	0.419216	-2.81446	0.00488596	0.0497705
ZNF438	63.3356	-1.18012	0.441223	-2.67465	0.00748074	0.064326
CREBRF	471.506	-1.1802	0.354929	-3.32517	0.000883643	0.0169555
RBPJ	1238.33	-1.18162	0.292574	-4.0387	5.3749e-05	0.00249859
AR	1040.17	-1.18252	0.480095	-2.46309	0.0137744	0.0921286
CCDC59	222.105	-1.18277	0.357279	-3.31049	0.000931333	0.0175111
CCL21	155.265	-1.18381	0.561626	-2.10783	0.0350458	0.164774
BCAT1	204.077	-1.18472	0.592631	-1.99908	0.0455996	0.191121
TEAD1	405.969	-1.18502	0.358248	-3.30783	0.000940229	0.0175802
RP11-544A12.4	44.6773	-1.18504	0.492733	-2.40503	0.0161712	0.102074
ICA1L	302.018	-1.18563	0.38377	-3.08942	0.00200551	0.028504
NR2F2	2469.91	-1.18572	0.426151	-2.7824	0.00539592	0.0525782
SRFBP1	51.9573	-1.18644	0.524894	-2.26034	0.0238004	0.130551
CAP1	2036.28	-1.18768	0.349825	-3.39508	0.000686084	0.0142891
HCG11	119.243	-1.18909	0.427849	-2.77923	0.00544879	0.0529096
SLC37A3	449.787	-1.18932	0.349481	-3.40311	0.000666227	0.014136
RP11-392O17.2	74.6824	-1.18952	0.496948	-2.39366	0.0166814	0.103979
ACOT11	152.162	-1.19085	0.367448	-3.24087	0.00119166	0.020338
AGBL5-IT1	34.5845	-1.19105	0.538547	-2.2116	0.0269946	0.140596
LYRM1	126.179	-1.19158	0.390273	-3.0532	0.00226418	0.0307519
ADAMTS19	89.285	-1.19238	0.576401	-2.06866	0.0385776	0.174465
HEXDC-IT1	40.545	-1.19376	0.560012	-2.13166	0.0330346	0.158785
TTBK2	229.177	-1.19384	0.504263	-2.3675	0.0179087	0.108719
RDH11	514.679	-1.19415	0.403683	-2.95815	0.00309496	0.0377405
TAOK3	494.7	-1.19417	0.310697	-3.84353	0.000121278	0.00458621
PDK1	61.9761	-1.19435	0.516871	-2.31073	0.0208478	0.120239
MED13L	463.744	-1.19535	0.315867	-3.78434	0.000154118	0.00540311
PTPDC1	38.724	-1.196	0.529043	-2.26068	0.0237791	0.130551
RNPC3	245.394	-1.19793	0.336092	-3.56429	0.000364836	0.00965078
CEBPZ	303.601	-1.19836	0.334282	-3.58487	0.000337248	0.00922798
HSPB1	5880.74	-1.19938	0.457801	-2.61987	0.0087964	0.0710297
CAV2	460.847	-1.19966	0.384696	-3.11846	0.00181802	0.0268601
DLC1	348.239	-1.19992	0.451616	-2.65695	0.00788521	0.0666506
MGP	2423.59	-1.20099	0.606913	-1.97885	0.0478324	0.196132
CEP112	45.7688	-1.2013	0.510077	-2.35514	0.0185157	0.111035
GPR116	191.82	-1.20142	0.450347	-2.66777	0.00763557	0.0651249
DYNC1I2	646.065	-1.20186	0.398431	-3.01649	0.00255719	0.0331394
FBXO17	300.653	-1.20187	0.375353	-3.20196	0.00136495	0.0223307
SMOC2	543.319	-1.20213	0.581813	-2.06617	0.038812	0.174947
E2F3	75.737	-1.20228	0.498346	-2.41254	0.0158417	0.100674
BDP1	398.4	-1.2023	0.349737	-3.43774	0.000586601	0.0129715
CTD-2547G23.4	74.7557	-1.20259	0.5845	-2.05747	0.0396408	0.176854
PCCA	75.8329	-1.20273	0.430419	-2.79433	0.0052008	0.0516337
SLC16A1-AS1	1102.6	-1.20321	0.360507	-3.33755	0.000845203	0.0164828
OGG1	235.457	-1.20357	0.422791	-2.84671	0.0044173	0.0467511
VSTM4	169.16	-1.20372	0.466696	-2.57924	0.0099018	0.0762266
USP8	662.611	-1.20427	0.345701	-3.48355	0.000494812	0.0116457
TSC22D1-AS1	36.3395	-1.20446	0.577907	-2.08417	0.0371443	0.171204
BAZ1B	950.274	-1.20479	0.321824	-3.74363	0.000181377	0.00610443
[truncated: 1,449 more rows]
